# Supplementary material for: The autophagic protein FYCO1 controls TNFRSF10/TRAIL receptor induced apoptosis and is inactivated by CASP8 (caspase 8)
Source: Autophagy. 2023 Jul 7;19(10):2733–51. doi: 10.1080/15548627.2023.2229656 (PMC10472876; doi:10.1080/15548627.2023.2229656)
Supplement: Supplemental Material [file KAUP_A_2229656_SM7254.zip]

Archive with 3 entries (3 files):
- Coppola et al_suppl. figure 1-7_R5_no track.docx
- Table S1 R5.xlsx
- Table S2 R3.docx
