# Supplementary material for: The autophagic protein FYCO1 controls TNFRSF10/TRAIL receptor induced apoptosis and is inactivated by CASP8 (caspase 8)
Source: Autophagy. 2023 Jul 7;19(10):2733–51. doi: 10.1080/15548627.2023.2229656 (PMC10472876; doi:10.1080/15548627.2023.2229656)
Supplement: Supplemental Material [file KAUP_A_2229656_SM7254.zip › Table S1 R5.xlsx]

## Sheet: TRAIL stim-vs-unstim
Legend:
Table S1. List of all peptides identified by affinity purification-electrospray ionization-mass spectrometry (AP-ESI-MS/MS) upon CASP8 bTIPs.
Protein IDs	Majority protein IDs	Protein names	Gene names	id	Unique peptides	Sequence coverage [%]	Unique + razor sequence coverage [%]	Unique sequence coverage [%]	Mol. weight [kDa]	MS/MS count	LFQ intensity A1(+TRAIL)	LFQ intensity A2(+TRAIL)	LFQ intensity A3 (+TRAIL)	LFQ intensity B1 (no TRAIL)	LFQ intensity B2 (no TRAIL)	LFQ intensity B3 (no TRAIL)	p-value	minusLOG(p-value)	fold enrichment (log2)
P51991	P51991	heterogeneous nuclear ribonucleoprotein A3	HNRNPA3	311	6	18.5	18.5	18.5	39.594	11	25.092	24.8568	25.1917	19	19	19	4.35369e-07	6.36114	6.04685
Q7Z4S6;O75037;Q86VH2;Q2M1P5	Q7Z4S6	kinesin family member 21A	KIF21A	495	19	15.8	15.8	15.8	187.18	54	26.2323	26.4454	26.7685	19	19	19	1.12722e-06	5.94799	7.48204
P50591	P50591	TNF superfamily member 10	TNFSF10	306	8	32	32	32	32.509	30	28.0908	28.6625	28.0393	19	19	19	1.29207e-06	5.88871	9.26421
E9PAV3;Q13765;Q9BZK3	E9PAV3;Q13765	nascent polypeptide associated complex subunit alpha	NACA	91	3	2	2	2	205.42	12	24.7446	25.1748	25.1784	19	19	19	1.94001e-06	5.7122	6.0326
P33778;Q99880;Q93079;Q99877;Q16778;P62807;P58876;O60814;Q5QNW6;P23527;Q99879;Q8N257;P57053;P06899;Q96A08	P33778;Q99880;Q93079;Q99877;Q16778;P62807;P58876;O60814;Q5QNW6;P23527;Q99879;Q8N257;P57053;P06899;Q96A08		HIST1H2BB;HIST1H2BL;HIST1H2BH;HIST1H2BN;HIST2H2BE;HIST1H2BC;HIST1H2BD;HIST1H2BK;HIST2H2BF;HIST1H2BO;HIST1H2BM;HIST3H2BB;H2BFS;HIST1H2BJ;HIST1H2BA	119	3	27.8	27.8	27.8	13.95	23	26.9871	26.3875	27.2289	19	19	19	6.08303e-06	5.21588	7.86782
O14763	O14763	TNF receptor superfamily member 10b	TNFRSF10B	96	13	37.5	37.5	37.5	47.878	36	27.131	28.0515	28.1799	19	19	19	1.18657e-05	4.92571	8.78749
Q9BQS8	Q9BQS8	FYVE and coiled-coil domain autophagy adaptor 1	FYCO1	569	38	33.4	33.4	33.4	166.98	98	25.7005	26.2799	26.6351	19	19	19	1.2132e-05	4.91607	7.20517
P16615;O14983;Q93084	P16615	ATPase sarcoplasmic/endoplasmic reticulum Ca2+ transporting 2	ATP2A2	223	10	14.4	14.4	14.4	114.76	24	24.5833	24.4319	25.2286	19	19	19	1.93476e-05	4.71337	5.74792
P09651;Q32P51	P09651;Q32P51	heterogeneous nuclear ribonucleoprotein A1; heterogeneous nuclear ribonucleoprotein A1 like 2	HNRNPA1;HNRNPA1L2	192	9	38.4	36	36	38.746	21	26.3434	25.3133	25.6982	19	19	19	2.27856e-05	4.64234	6.78496
P47756	P47756	capping actin protein of muscle Z-line subunit beta	CAPZB	291	3	13.7	13.7	13.7	31.35	12	23.477	24.2159	24.0032	19	19	19	2.3911e-05	4.6214	4.89874
O60506;O43390	O60506	synaptotagmin binding cytoplasmic RNA interacting protein	SYNCRIP	116	8	17.5	17.5	17.5	69.602	18	24.6681	23.5002	23.5813	19	19	19	0.000198545	3.70214	4.91654
P0CG48;P0CG47;P62979;P62987	P0CG48;P0CG47;P62979;P62987	ubiquitin C; ubiquitin B; ribosomal protein S27a; ubiquitin A-52 residue ribosomal protein fusion product 1	UBC;UBB;RPS27A;UBA52	195	4	60.4	60.4	60.4	77.038	39	27.9199	28.5366	28.5279	27.1196	27.0812	26.9816	0.00368461	2.43361	1.26732
O15519	O15519	CASP8 and FADD like apoptosis regulator	CFLAR	102	22	47.9	47.9	47.9	55.343	116	25.7052	26.3738	26.6315	28.1508	27.8834	27.4621	0.00947359	2.02349	-1.59527
Q14790	Q14790	caspase 8	CASP8	431	59	91.4	91.4	91.4	55.391	337	32.9162	33.145	33.1777	34.058	34.139	33.5952	0.0106577	1.97233	-0.851154
P08195	P08195	solute carrier family 3 member 2	SLC3A2	183	8	17.3	17.3	17.3	67.993	61	24.9187	25.5341	25.2222	24.4398	24.3996	24.442	0.0110103	1.9582	0.797869
Q15149	Q15149	plectin	PLEC	435	43	13.6	13.6	12.2	531.78	119	24.3981	26.1661	26.5909	20.4392	22.8361	21.6671	0.0134552	1.87111	4.07091
P14923;P35222	P14923	junction plakoglobin	JUP	217	29	56.1	56.1	56.1	81.744	209	26.9207	26.9445	26.934	26.7372	26.7117	26.8429	0.0142412	1.84645	0.16911
P32969	P32969	ribosomal protein L9	RPL9	270	3	26.6	26.6	26.6	21.863	26	23.9321	23.7497	23.8947	24.1402	24.3397	24.15	0.0147734	1.83052	-0.351103
P22626	P22626	heterogeneous nuclear ribonucleoprotein A2/B1	HNRNPA2B1	237	14	50.7	50.7	50.7	37.429	80	28.0888	27.7653	27.7438	26.7193	27.2137	26.3327	0.0162549	1.78902	1.11072
P04792	P04792	heat shock protein family B (small) member 1	HSPB1	159	9	67.8	67.8	67.8	22.782	37	26.7316	27.2353	26.9358	25.7934	26.3044	25.5007	0.0163915	1.78538	1.10137
P46940;Q13576;Q86VI3	P46940	IQ motif containing GTPase activating protein 1	IQGAP1	290	18	14.9	14.9	14.9	189.25	54	24.1498	25.4326	25.0923	19	22.5698	19	0.0197658	1.70409	4.70163
Q92734	Q92734	trafficking from ER to golgi regulator	TFG	542	31	57.8	57.8	57.8	43.447	196	30.7701	30.5263	30.3075	31.4618	31.2293	30.9649	0.0251651	1.5992	-0.684036
Q92851	Q92851	caspase 10	CASP10	544	9	25	25	25	58.95	49	23.335	24.2385	24.434	25.7905	25.2792	24.9986	0.0299562	1.52351	-1.35359
P62805	P62805	H4 clustered histone 1	H4C1	349	5	50.5	50.5	50.5	11.367	22	27.3444	27.4406	27.6727	19	19	24.9266	0.0301722	1.52039	6.51038
Q9BUJ2	Q9BUJ2	heterogeneous nuclear ribonucleoprotein U like 1	HNRNPUL1	573	22	31.4	31.4	31.4	95.737	158	27.3712	27.4213	27.6201	27.0787	27.1854	26.7636	0.0353245	1.45192	0.461643
Q6FI13;P0C0S8;Q99878;Q9BTM1;Q16777;Q93077;Q7L7L0;P04908;Q96KK5;P20671;P16104;Q71UI9;P0C0S5;Q96QV6;Q8IUE6	Q6FI13;P0C0S8;Q99878;Q9BTM1;Q16777;Q93077;Q7L7L0;P04908;Q96KK5;P20671;P16104;Q71UI9;P0C0S5;Q96QV6		HIST2H2AA3;HIST1H2AG;HIST1H2AJ;H2AFJ;HIST2H2AC;HIST1H2AC;HIST3H2A;HIST1H2AB;HIST1H2AH;HIST1H2AD;H2AFX;H2AFV;H2AFZ;HIST1H2AA	163	3	26.9	26.9	26.9	14.095	18	28.3437	27.6334	28.5686	19	19	26.0565	0.0448796	1.34795	6.8297
Q06830	Q06830	peroxiredoxin 1	PRDX1	399	5	29.6	29.6	24.1	22.11	32	26.8298	26.6608	26.3877	26.3094	26.0867	26.2788	0.0519618	1.28432	0.401117
P02545	P02545	lamin A/C	LMNA	148	13	23	23	23	74.139	31	24.3365	24.7227	24.9359	19	19	23.7024	0.0601805	1.22054	4.09756
P23396	P23396	ribosomal protein S3	RPS3	242	6	32.1	32.1	32.1	26.688	24	25.6074	24.8935	24.8363	19	19	24.2949	0.0712678	1.14711	4.34745
P31943;P55795	P31943	heterogeneous nuclear ribonucleoprotein H1	HNRNPH1	267	8	33	33	26.9	49.229	41	26.5418	26.1448	26.1296	25.3443	19	19	0.071689	1.14455	5.1573
P62314	P62314	small nuclear ribonucleoprotein D1 polypeptide	SNRPD1	342	3	37.8	37.8	37.8	13.281	16	25.1395	24.9748	25.2297	24.4167	19	19	0.0756187	1.12137	4.30907
P27708	P27708	carbamoyl-phosphate synthetase 2, aspartate transcarbamylase, and dihydroorotase	CAD	253	23	14.6	14.2	14.2	242.98	80	24.2232	25.3201	25.1294	24.1213	24.2591	23.6814	0.0841592	1.0749	0.870286
P05141;Q9H0C2	P05141	solute carrier family 25 member 5	SLC25A5	167	4	34.6	34.6	15.8	32.852	60	26.4828	27.0494	26.8969	26.6197	25.5103	25.7644	0.0878489	1.05626	0.844894
Q9NZ01	Q9NZ01	trans-2,3-enoyl-CoA reductase	TECR	594	6	19.8	19.8	19.8	36.034	32	24.6939	25.1908	24.4077	19	19	24.4091	0.0948051	1.02317	3.9611
Q96P63	Q96P63	serpin family B member 12	SERPINB12	559	12	45.4	45.4	45.4	46.276	35	27.2548	26.598	26.6388	19	19	26.5637	0.103839	0.983639	5.30931
Q13509	Q13509	tubulin beta 3 class III	TUBB3	418	1	31.8	8.4	3.8	50.432	24	23.7739	24.2091	24.484	19	24.043	19	0.109495	0.960607	3.47468
P06576	P06576	ATP synthase F1 subunit beta	ATP5F1B	171	4	11	11	11	56.559	18	23.3135	24.3828	23.9976	19	19	23.7783	0.111412	0.953067	3.30521
Q96FQ6	Q96FQ6	S100 calcium binding protein A16	S100A16	553	2	22.3	22.3	22.3	11.801	18	25.8876	25.3666	24.8575	19	19	25.332	0.116313	0.934372	4.25987
P22735	P22735	transglutaminase 1	TGM1	239	13	19.6	19.6	19.6	89.786	59	25.2906	25.0324	25.0114	24.3894	23.6086	24.973	0.123833	0.907162	0.787818
P31942	P31942	heterogeneous nuclear ribonucleoprotein H3	HNRNPH3	266	8	39	39	39	36.926	75	26.9132	26.7738	26.6054	26.3079	26.6802	25.9017	0.12527	0.902154	0.46754
P30050	P30050	ribosomal protein L12	RPL12	259	4	37.6	37.6	37.6	17.818	21	23.8266	24.085	23.6838	19	24.1104	19	0.137729	0.860976	3.16166
P25311	P25311	alpha-2-glycoprotein 1, zinc-binding	AZGP1	245	7	33.2	33.2	33.2	34.258	27	25.3393	19	19	24.9644	24.7851	25.274	0.139766	0.854597	-3.89475
Q00839	Q00839	heterogeneous nuclear ribonucleoprotein U	HNRNPU	384	9	13	13	13	90.583	27	19	19	25.2743	24.6114	25.3457	24.4689	0.152762	0.815985	-3.71724
P10809	P10809	heat shock protein family D (Hsp60) member 1	HSPD1	199	11	27.1	27.1	27.1	61.054	40	24.9619	24.9865	25.4162	24.9366	24.8715	24.4659	0.156047	0.806744	0.363531
Q08211	Q08211	DExH-box helicase 9	DHX9	402	8	7.6	7.6	7.6	140.96	22	24.977	23.5626	23.7568	19	23.298	22.6987	0.160622	0.794196	2.43324
P11142;P54652	P11142	heat shock protein family A (Hsp70) member 8	HSPA8	202	22	47.8	47.8	42.7	70.897	262	27.9683	28.525	28.6084	28.1454	28.0437	27.6011	0.169643	0.770463	0.437181
O43175	O43175	phosphoglycerate dehydrogenase	PHGDH	105	14	33.8	33.8	33.8	56.65	62	25.8042	26.5372	26.5247	26.0166	25.9188	25.2505	0.176344	0.753639	0.560127
Q13867	Q13867	bleomycin hydrolase	BLMH	424	12	27.5	27.5	27.5	52.562	75	26.6572	26.8679	26.597	26.1882	25.8455	26.7669	0.1922	0.716247	0.440479
P63092;Q5JWF2;P38405	P63092;Q5JWF2	GNAS complex locus	GNAS	362	6	20.6	17.8	17.8	45.664	27	23.4116	24.561	24.5195	19	24.9864	19	0.193691	0.71289	3.16855
Q9P2N7;Q9P2J3	Q9P2N7;Q9P2J3	kelch like family member 13; kelch like family member 9	KLHL13;KLHL9	600	7	12.7	12.7	12.7	73.867	24	24.2334	23.7819	25.5111	23.7533	23.7944	19	0.236868	0.625493	2.3262
Q00610;P53675	Q00610	clathrin heavy chain	CLTC	383	31	24.4	24.4	24.4	191.61	128	24.5494	25.8725	26.3169	24.767	25.3599	23.5135	0.245895	0.609251	1.03277
P38646	P38646	heat shock protein family A (Hsp70) member 9	HSPA9	276	18	35.1	35.1	35.1	73.68	99	26.1098	26.2283	26.2217	26.1683	26.0553	25.5511	0.24781	0.605881	0.261704
P68371;P04350;Q3ZCM7	P68371;P04350	tubulin beta 4B class IVb; tubulin beta 4A class IVa	TUBB4B;TUBB4A	371	4	63.4	63.4	16	49.83	252	29.9998	30.293	30.2799	30.1981	29.9784	29.6849	0.250945	0.600421	0.237056
O00159	O00159	myosin IC	MYO1C	93	30	38.5	38.5	37.8	121.68	119	24.8282	25.787	26.4103	25.4419	25.0552	22.7962	0.258244	0.58797	1.24408
P07355;A6NMY6	P07355;A6NMY6	annexin A2; annexin A2 pseudogene 2	ANXA2;ANXA2P2	177	14	46.3	46.3	46.3	38.604	103	26.0489	26.1624	26.1707	25.814	25.7074	26.2289	0.268094	0.571712	0.210595
P05783;CON__H-INV:HIT000015463	P05783	keratin 18	KRT18	170	5	24.7	20.9	15.6	48.057	32	24.5943	25.1413	25.4208	19	24.8251	24.1741	0.268619	0.570863	2.38573
P61247	P61247	ribosomal protein S3A	RPS3A	325	6	28.8	28.8	28.8	29.945	27	25.8385	24.9287	24.3231	23.9292	25.0544	19	0.282797	0.548526	2.36891
Q15758	Q15758	solute carrier family 1 member 5	SLC1A5	446	5	12.2	12.2	12.2	56.598	21	23.582	23.9718	23.7313	23.6403	19	23.1831	0.286283	0.543204	1.82058
P60866	P60866	ribosomal protein S20	RPS20	323	2	19.3	19.3	19.3	13.373	19	26.1569	25.6862	25.6467	25.0859	26.0755	24.7463	0.2883	0.540156	0.527388
P68363;Q9H853	P68363	tubulin alpha 1b	TUBA1B	369	0	68.3	68.3	0	50.151	308	29.9781	30.4589	30.3366	30.2989	29.9119	29.7915	0.288577	0.539739	0.257171
P04040	P04040	catalase	CAT	152	12	35.3	35.3	35.3	59.755	72	25.0912	24.8579	24.8445	24.2881	24.0896	25.1717	0.292116	0.534445	0.41474
P07437;A6NNZ2;Q9H4B7;CON__ENSEMBL:ENSBTAP00000025008	P07437	tubulin beta class I	TUBB	179	5	59.9	19.6	16.2	49.67	99	29.0742	29.5847	29.4825	29.4009	29.0805	28.8529	0.293593	0.532255	0.269003
Q6ZVX7	Q6ZVX7	NCCRP1, F-box associated domain containing	NCCRP1	485	9	28.7	28.7	28.7	30.847	42	26.3049	26.1734	25.6107	19	25.3313	26.0344	0.315783	0.500611	2.57445
Q13546	Q13546	receptor interacting serine/threonine kinase 1	RIPK1	420	22	36.2	36.2	36.2	75.93	98	25.7683	26.6528	26.9379	27.0403	27.0215	26.5871	0.323273	0.490431	-0.429962
P68104;Q5VTE0	P68104;Q5VTE0	eukaryotic translation elongation factor 1 alpha 1; eukaryotic translation elongation factor 1 alpha 1 pseudogene 5	EEF1A1;EEF1A1P5	368	8	42.2	42.2	20.1	50.14	126	28.6411	29.0513	29.0822	28.9513	28.7267	28.3316	0.330221	0.481195	0.255014
P62879;Q9HAV0	P62879;Q9HAV0	G protein subunit beta 2; G protein subunit beta 4	GNB2;GNB4	355	3	20.6	20.6	11.2	37.331	26	24.5387	25.8057	25.7428	19	25.7952	24.3497	0.333831	0.476473	2.31411
P35579;P35580	P35579	myosin heavy chain 9	MYH9	273	13	8	8	8	226.53	59	24.2717	24.8643	25.5271	24.5007	24.7702	23.9901	0.336913	0.472482	0.467354
P15880	P15880	ribosomal protein S2	RPS2	219	9	36.9	36.9	36.9	31.324	36	25.7938	24.9392	24.9146	24.6021	25.382	24.1902	0.339809	0.468765	0.491074
P17844;Q92841	P17844	DEAD-box helicase 5	DDX5	225	6	12.7	10.9	10.9	69.147	25	25.9327	26.203	26.4705	26.3052	25.7625	19	0.346076	0.460829	2.51283
P68133;P68032;P62736;P63267	P68133;P68032;P62736;P63267	actin alpha 1, skeletal muscle; actin alpha cardiac muscle 1; actin alpha 2, smooth muscle; actin gamma 2, smooth muscle	ACTA1;ACTC1;ACTA2;ACTG2	367	1	30	4.2	4.2	42.051	19	27.4754	28.3391	28.3119	19	28.2536	27.3912	0.346499	0.460298	3.16054
Q9BQE3	Q9BQE3	tubulin alpha 1c	TUBA1C	568	2	63.9	12	9.1	49.895	26	25.7901	26.0142	26.4189	26.0165	19	25.903	0.354589	0.450275	2.43457
P63104;P27348;P31946;P61981;P31947;Q04917	P63104	tyrosine 3-monooxygenase/tryptophan 5-monooxygenase activation protein zeta	YWHAZ	364	4	30.6	30.6	23.3	27.745	37	23.5058	23.7561	19	23.5173	23.9379	23.5788	0.363037	0.440049	-1.59065
O95429	O95429	BAG cochaperone 4	BAG4	131	4	9.8	9.8	9.8	49.593	19	24.1941	24.3184	24.4164	19	24.6765	23.9014	0.3726	0.428757	1.78368
P08238;Q58FF7	P08238	heat shock protein 90 alpha family class B member 1	HSP90AB1	184	4	20.4	20.4	7.6	83.263	86	25.7053	26.3606	26.6732	25.8483	26.3192	25.446	0.380244	0.419938	0.375196
P31327	P31327	carbamoyl-phosphate synthase 1	CPS1	262	24	20.9	20.9	20.3	164.94	109	24.6998	25.3791	25.6125	25.0953	25.0447	24.6648	0.388338	0.41079	0.295513
P12814;P35609;Q08043	P12814	actinin alpha 1	ACTN1	209	13	31.3	31.3	21.7	103.06	60	22.8515	25.61	26.1884	24.4422	23.8604	23.2283	0.393226	0.405358	1.03968
P62701;P22090;Q8TD47	P62701	ribosomal protein S4 X-linked	RPS4X	346	8	33.5	33.5	33.5	29.597	33	25.5076	25.5252	24.8599	24.9286	25.446	24.5545	0.396667	0.401574	0.321208
P0DMV8;P0DMV9	P0DMV8;P0DMV9	heat shock protein family A (Hsp70) member 1A; heat shock protein family A (Hsp70) member 1B	HSPA1A;HSPA1B	196	5	28.4	25.3	11.2	70.051	60	25.5778	26.0789	26.3563	25.874	25.9659	25.2918	0.397681	0.400465	0.293797
Q96QA5	Q96QA5	gasdermin A	GSDMA	563	11	28.8	28.8	28.8	49.364	68	25.5551	25.9864	25.4109	25.2481	24.6955	25.9046	0.398584	0.39948	0.368075
P42357	P42357	histidine ammonia-lyase	HAL	281	9	19.8	19.8	19.8	72.697	52	24.7013	25.2526	24.7643	24.8326	19	25.2399	0.404918	0.392633	1.88186
Q01469;A8MUU1	Q01469	fatty acid binding protein 5	FABP5	387	8	66.7	66.7	66.7	15.164	39	26.4289	25.827	25.615	19	26.0201	26.2258	0.407346	0.390037	2.20833
P68366	P68366	tubulin alpha 4a	TUBA4A	370	3	53.3	9.8	9.8	49.924	25	25.6286	26.0385	26.2446	26.1768	25.5929	25.2432	0.4114	0.385736	0.299599
P35637	P35637	FUS RNA binding protein	FUS	274	11	23.4	23.4	23.4	53.425	126	29.6819	29.327	29.4678	29.1902	29.6905	28.9057	0.412112	0.384984	0.230069
P51571	P51571	signal sequence receptor subunit 4	SSR4	309	4	28.9	28.9	28.9	18.998	34	25.0196	25.5504	25.2347	25.2869	24.9819	25.0449	0.41468	0.382287	0.163661
P78347;Q6EKJ0;Q86UP8	P78347	general transcription factor IIi	GTF2I	373	20	25.9	25.9	25.9	112.42	82	26.5266	25.2206	24.8667	24.7147	25.7294	24.4285	0.416242	0.380654	0.580437
Q02413	Q02413	desmoglein 1	DSG1	392	34	41.9	41.9	41.9	113.75	211	27.2919	27.0131	26.9355	26.823	26.5443	27.2482	0.418995	0.377791	0.208363
Q5T749	Q5T749	keratinocyte proline rich protein	KPRP	466	22	47.7	47.7	47.7	64.135	130	26.5846	26.0691	25.835	25.2503	25.7939	26.3838	0.421435	0.37527	0.353619
O75342	O75342	arachidonate 12-lipoxygenase, 12R type	ALOX12B	123	12	25.2	25.2	25.2	80.355	41	24.9315	24.6112	24.3455	24.8804	19	24.9202	0.438729	0.357804	1.69589
P81605	P81605	dermcidin	DCD	379	6	47.3	47.3	47.3	11.284	40	27.1591	28.1694	27.4785	28.3564	27.6652	19	0.4393	0.357239	2.59517
O43809	O43809	nudix hydrolase 21	NUDT21	113	10	43.2	43.2	43.2	26.227	110	27.6594	28.0109	27.2801	27.4305	27.6889	27.1931	0.451191	0.345639	0.212667
P63261	P63261	actin gamma 1	ACTG1	365	1	68.8	68.8	4.5	41.792	181	30.0585	30.994	31.244	30.597	30.8976	29.5186	0.482143	0.316824	0.427762
Q13813	Q13813	spectrin alpha, non-erythrocytic 1	SPTAN1	422	16	9.4	9.4	9.4	284.54	43	23.1026	23.4241	24.324	22.8324	24.9558	19	0.489319	0.310408	1.35417
P26373	P26373	ribosomal protein L13	RPL13	249	4	20.4	20.4	20.4	24.261	26	24.4997	24.9199	24.8285	24.3657	24.9702	24.3733	0.491404	0.308561	0.179656
P62249	P62249	ribosomal protein S16	RPS16	335	2	14.4	14.4	14.4	16.445	21	25.5103	25.0545	19	24.571	25.3001	24.4458	0.495557	0.304907	-1.58399
P15144	P15144	alanyl aminopeptidase, membrane	ANPEP	218	9	12.1	12.1	12.1	109.54	40	23.9536	24.9063	25.0163	23.9646	25.1233	23.4625	0.499843	0.301166	0.441913
P15924	P15924	desmoplakin	DSP	220	91	36.2	36.2	36.2	331.77	510	27.2306	27.0089	26.8253	26.7112	26.7071	27.2028	0.504632	0.297025	0.147896
P06702	P06702	S100 calcium binding protein A9	S100A9	172	7	66.7	66.7	66.7	13.242	46	26.2021	26.5659	24.948	27.0367	25.4492	26.7085	0.513775	0.289227	-0.492811
P21333;O75369;Q14315	P21333	filamin A	FLNA	232	24	13.4	13.4	13.4	280.74	103	24.2189	25.1168	25.5661	24.8117	24.9276	24.2434	0.532425	0.273741	0.306375
P07339	P07339	cathepsin D	CTSD	176	6	18	18	18	44.552	37	25.1454	24.8711	19	24.4435	24.1064	24.5617	0.534129	0.272354	-1.36501
O43795	O43795	myosin IB	MYO1B	112	28	34.1	34.1	31.8	131.98	123	24.0822	25.5796	26.3365	25.2278	25.9867	22.0311	0.54282	0.265344	0.917567
P12273	P12273	prolactin induced protein	PIP	208	8	63.7	63.7	63.7	16.572	47	25.8326	26.1514	25.396	25.7921	25.7967	25.2253	0.550515	0.259231	0.188614
P05089	P05089	arginase 1	ARG1	164	11	52.5	52.5	52.5	34.735	86	26.2017	26.0649	26.0188	26.0957	25.6957	26.1858	0.556419	0.254598	0.102762
P11021	P11021	heat shock protein family A (Hsp70) member 5	HSPA5	201	21	40.2	40.2	40.2	72.332	143	26.2909	26.8055	26.8116	27.0109	26.9104	26.4328	0.581244	0.235642	-0.148736
Q9UPQ9	Q9UPQ9	trinucleotide repeat containing adaptor 6B	TNRC6B	621	10	10.4	10.4	10.4	194	37	23.534	23.8115	24.0866	24.3562	24.7797	19	0.587794	0.230775	1.09872
P04899;P09471;P19087;A8MTJ3;P11488	P04899	G protein subunit alpha i2	GNAI2	162	6	42.5	42.5	27.6	40.45	60	25.7977	26.9853	27.257	26.2632	27.2569	25.2272	0.590471	0.228801	0.430904
Q15645	Q15645	thyroid hormone receptor interactor 13	TRIP13	445	10	28.9	28.9	28.9	48.55	34	25.5199	26.4961	26.5235	26.337	25.9951	25.5157	0.601356	0.220868	0.230574
O94875	O94875	sorbin and SH3 domain containing 2	SORBS2	128	6	8.3	8.3	8.3	124.11	25	23.9609	24.3645	25.0877	24.4079	24.5709	23.845	0.64599	0.189774	0.196473
P78527	P78527	protein kinase, DNA-activated, catalytic subunit	PRKDC	376	16	4.8	4.8	4.8	469.08	49	23.6706	24.2174	24.1044	23.7916	24.181	23.6942	0.6526	0.185353	0.108486
P01857;P0DOX5;P01860;P01861	P01857;P0DOX5;P01860	immunoglobulin heavy constant gamma 1 (G1m marker); immunoglobulin heavy constant gamma 3 (G3m marker)	IGHG1;IGHG3	143	6	24.2	24.2	21.5	36.105	309	34.2936	34.8298	34.67	34.7837	35.0926	34.2919	0.680808	0.166975	-0.124948
P05109	P05109	S100 calcium binding protein A8	S100A8	166	6	50.5	50.5	50.5	10.834	26	26.7048	27.1121	25.5948	26.3209	26.2084	26.3302	0.70664	0.150802	0.184014
Q92804	Q92804	TATA-box binding protein associated factor 15	TAF15	543	6	20.1	17.7	17.7	61.829	31	25.566	25.6229	25.6491	25.4279	26.0523	25.5804	0.715345	0.145484	-0.0742105
B9A064;P0DOX8;P0CG04;P0DOY3;P0DOY2;P0CF74	B9A064;P0DOX8;P0CG04	immunoglobulin lambda like polypeptide 5; immunoglobulin lambda constant 1	IGLL5;IGLC1	17	3	19.6	19.6	19.6	23.063	46	29.7083	30.2066	30.372	30.2452	30.1433	30.1234	0.73059	0.136326	-0.0749772
Q08554	Q08554	desmocollin 1	DSC1	404	13	17.8	17.8	17.8	99.986	71	26.4287	26.262	26.8322	26.518	26.3284	26.8399	0.82119	0.0855564	-0.0544593
P19474	P19474	tripartite motif containing 21	TRIM21	230	39	68.8	68.8	68.8	54.169	350	31.8273	32.2888	32.2205	32.4006	32.0474	32.022	0.825086	0.0835009	-0.0445182
O00571;O15523;Q9NQI0	O00571;O15523	DEAD-box helicase 3 X-linked; DEAD-box helicase 3 Y-linked	DDX3X;DDX3Y	95	16	34.6	34.6	32.9	73.243	77	25.9709	25.1956	24.3947	25.2242	26.0065	24.7373	0.828388	0.0817659	-0.13564
P31944	P31944	caspase 14	CASP14	268	14	60.3	60.3	60.3	27.679	62	24.8157	24.9773	24.565	24.6771	24.5989	25.2422	0.831738	0.0800134	-0.0534
P06733;P13929;P09104	P06733	enolase 1	ENO1	173	6	18.9	18.9	18.9	47.168	38	25.0137	25.3159	25.7636	25.3946	25.3659	25.4795	0.835296	0.0781595	-0.0489146
Q08188	Q08188	transglutaminase 3	TGM3	401	21	42.4	42.4	42.4	76.631	141	26.7264	26.3349	26.3864	26.4768	26.099	26.7327	0.844191	0.0735595	0.0463912
P29508	P29508	serpin family B member 3	SERPINB3	257	7	47.2	47.2	25.6	44.564	103	25.9558	25.6773	25.6567	25.5902	25.9415	25.6831	0.869337	0.0608119	0.0250123
Q01844	Q01844	EWS RNA binding protein 1	EWSR1	391	6	12.2	12.2	12.2	68.477	50	27.8178	27.5838	27.673	27.3969	28.3945	27.0868	0.878024	0.0564937	0.0654748
Q08380	Q08380	galectin 3 binding protein	LGALS3BP	403	8	16.9	16.9	16.9	65.33	44	25.9042	25.7802	25.6928	26.0938	25.5698	25.6301	0.882496	0.0542872	0.0277983
Q16610	Q16610	extracellular matrix protein 1	ECM1	449	5	10.4	10.4	10.4	60.673	22	24.5484	24.8616	19	24.3675	19	24.5003	0.948473	0.022975	0.180733
P04406	P04406	glyceraldehyde-3-phosphate dehydrogenase	GAPDH	158	10	50.4	50.4	50.4	36.053	45	26.4197	26.5707	26.3814	26.4145	26.3431	26.6348	0.951093	0.0217769	-0.00685946
Q13085;O00763	Q13085	acetyl-CoA carboxylase alpha	ACACA	411	78	45	45	45	265.55	507	26.5707	27.8734	28.2647	27.6799	27.5973	27.3487	0.960251	0.0176151	0.0276616
Q6UWP8	Q6UWP8	suprabasin	SBSN	481	5	23.1	23.1	23.1	60.54	31	24.389	24.5845	23.9542	24.1486	24.5416	24.2672	0.966273	0.0149	-0.0098807
P01040	P01040	cystatin A	CSTA	137	4	52	52	52	11.006	36	25.3681	25.6861	25.5107	25.3267	25.1448	26.0631	0.974484	0.0112252	0.010053
P25705	P25705	ATP synthase subunit alpha, mitochondrial	ATP5A1	246	8	19.5	19.5	19.5	59.75	47	23.8297	24.7734	24.479	24.7567	24.4559	23.9038	0.977095	0.0100633	-0.0114333
Q8N684	Q8N684	cleavage and polyadenylation specific factor 7	CPSF7	517	17	40.3	40.3	40.3	52.049	86	27.9418	27.9536	26.4012	27.2676	27.8374	27.1562	0.984114	0.00695446	0.0117989

## Sheet: Unstim-vs-isotype
Protein IDs	Majority protein IDs	Protein names	Gene names	id	Unique peptides	Sequence coverage [%]	Unique + razor sequence coverage [%]	Unique sequence coverage [%]	Mol. weight [kDa]	MS/MS count	LFQ intensity B1 (no TRAIL)	LFQ intensity B2	LFQ intensity B3	LFQ intensity C1	LFQ intensity C2	LFQ intensity C3	p-value	minusLOG(p-value)	fold enrichment (log2)
Q13546	Q13546	receptor interacting serine/threonine kinase 1	RIPK1	420	22	36.2	36.2	36.2	75.93	98	27.0403	27.0215	26.5871	19	19	19	7.44565e-07	6.1281	7.88294
O15519	O15519	CASP8 and FADD like apoptosis regulator	CFLAR	102	22	47.9	47.9	47.9	55.343	116	28.1508	27.8834	27.4621	19	19	19	1.58667e-06	5.79951	8.83208
Q96S55	Q96S55	WRN helicase interacting protein 1	WRNIP1	564	9	17.9	17.9	17.9	72.132	22	19	19	19	24.3944	24.8886	24.5539	2.70715e-06	5.56749	-5.61231
P33778;Q99880;Q93079;Q99877;Q16778;P62807;P58876;O60814;Q5QNW6;P23527;Q99879;Q8N257;P57053;P06899;Q96A08	P33778;Q99880;Q93079;Q99877;Q16778;P62807;P58876;O60814;Q5QNW6;P23527;Q99879;Q8N257;P57053;P06899;Q96A08	H2B clustered histone 3	HIST1H2BB;HIST1H2BL;HIST1H2BH;HIST1H2BN;HIST2H2BE;HIST1H2BC;HIST1H2BD;HIST1H2BK;HIST2H2BF;HIST1H2BO;HIST1H2BM;HIST3H2BB;H2BFS;HIST1H2BJ;HIST1H2BA	119	3	27.8	27.8	27.8	13.95	23	19	19	19	25.68	25.2509	25.8368	2.979e-06	5.52593	-6.58925
Q92851	Q92851	caspase 10	CASP10	544	9	25	25	25	58.95	49	25.7905	25.2792	24.9986	19	19	19	1.05253e-05	4.97776	6.35608
Q13162	Q13162	peroxiredoxin 4	PRDX4	414	3	13.3	13.3	13.3	30.54	15	19	19	19	23.4539	24.0883	23.3977	3.04813e-05	4.51597	-4.64661
P31151;Q86SG5	P31151	S100 calcium binding protein A7	S100A7	261	4	25.7	25.7	25.7	11.471	14	19	19	19	27.4094	26.044	26.1415	6.81907e-05	4.16627	-7.53165
Q8N684	Q8N684	cleavage and polyadenylation specific factor 7	CPSF7	517	17	40.3	40.3	40.3	52.049	86	27.2676	27.8374	27.1562	25.733	26.073	26.1962	0.00491086	2.30884	1.41968
Q14790	Q14790	caspase 8	CASP8	431	59	91.4	91.4	91.4	55.391	337	34.058	34.139	33.5952	25.809	19	19	0.00511357	2.29128	12.6611
B9A064;P0DOX8;P0CG04;P0DOY3;P0DOY2;P0CF74	B9A064;P0DOX8;P0CG04	immunoglobulin lambda like polypeptide 5	IGLL5;IGLC1	17	3	19.6	19.6	19.6	23.063	46	30.2452	30.1433	30.1234	30.6207	31.0072	30.7309	0.00704196	2.15231	-0.615592
P0CG48;P0CG47;P62979;P62987	P0CG48;P0CG47;P62979;P62987	ubiquitin C; ubiquitin B; ribosomal protein S27a; ubiquitin A-52 residue ribosomal protein fusion product 1	UBC;UBB;RPS27A;UBA52	195	4	60.4	60.4	60.4	77.038	39	27.1196	27.0812	26.9816	27.2072	27.4231	27.4216	0.024756	1.60632	-0.289815
P12273	P12273	prolactin induced protein	PIP	208	8	63.7	63.7	63.7	16.572	47	25.7921	25.7967	25.2253	26.7567	26.3491	26.2639	0.0248142	1.6053	-0.851861
O43809	O43809	nudix hydrolase 21	NUDT21	113	10	43.2	43.2	43.2	26.227	110	27.4305	27.6889	27.1931	26.3789	27.1047	26.6518	0.0468718	1.32909	0.725657
P14923;P35222	P14923	junction plakoglobin	JUP	217	29	56.1	56.1	56.1	81.744	209	26.7372	26.7117	26.8429	27.7629	27.0893	27.1968	0.0512195	1.29057	-0.585687
Q9BUJ2	Q9BUJ2	heterogeneous nuclear ribonucleoprotein U like 1	HNRNPUL1	573	22	31.4	31.4	31.4	95.737	158	27.0787	27.1854	26.7636	25.9681	26.8078	26.3494	0.0815005	1.08884	0.634107
Q08554	Q08554	desmocollin 1	DSC1	404	13	17.8	17.8	17.8	99.986	71	26.518	26.3284	26.8399	26.9284	26.8495	26.9655	0.082876	1.08157	-0.352375
Q9NZ01	Q9NZ01	trans-2,3-enoyl-CoA reductase	TECR	594	6	19.8	19.8	19.8	36.034	32	19	19	24.4091	24.7333	24.776	24.7995	0.0926735	1.03304	-3.96655
Q13867	Q13867	bleomycin hydrolase	BLMH	424	12	27.5	27.5	27.5	52.562	75	26.1882	25.8455	26.7669	27.1056	26.7462	26.8265	0.0971333	1.01263	-0.625904
P32119	P32119	peroxiredoxin 2	PRDX2	269	3	18.7	13.1	13.1	21.892	17	19	19	24.5508	25.3491	24.8469	24.257	0.102066	0.991118	-3.96736
Q96FQ6	Q96FQ6	S100 calcium binding protein A16	S100A16	553	2	22.3	22.3	22.3	11.801	18	19	19	25.332	26.4018	25.2184	25.2771	0.102774	0.988118	-4.52177
Q00839	Q00839	heterogeneous nuclear ribonucleoprotein U	HNRNPU	384	9	13	13	13	90.583	27	24.6114	25.3457	24.4689	24.6038	19	19	0.105103	0.978387	3.94074
P05141;Q9H0C2	P05141	solute carrier family 25 member 5	SLC25A5	167	4	34.6	34.6	15.8	32.852	60	26.6197	25.5103	25.7644	27.0899	26.6136	26.5446	0.105783	0.975583	-0.784584
P17844;Q92841	P17844	DEAD-box helicase 5	DDX5	225	6	12.7	10.9	10.9	69.147	25	26.3052	25.7625	19	19	19	19	0.116708	0.932899	4.68922
Q96P63	Q96P63	serpin family B member 12	SERPINB12	559	12	45.4	45.4	45.4	46.276	35	19	19	26.5637	27.0045	26.3676	26.274	0.118007	0.928093	-5.02751
P30050	P30050	ribosomal protein L12	RPL12	259	4	37.6	37.6	37.6	17.818	21	19	24.1104	19	23.7406	24.6501	23.8614	0.121933	0.913878	-3.38055
P04040	P04040	catalase	CAT	152	12	35.3	35.3	35.3	59.755	72	24.2881	24.0896	25.1717	25.4236	24.978	25.2347	0.122992	0.910122	-0.69566
P07355;A6NMY6	P07355;A6NMY6	annexin A2; annexin A2 pseudogene 2	ANXA2;ANXA2P2	177	14	46.3	46.3	46.3	38.604	103	25.814	25.7074	26.2289	26.6569	26.1621	26.2192	0.126537	0.897784	-0.429312
P27708	P27708	carbamoyl-phosphate synthetase 2, aspartate transcarbamylase, and dihydroorotase	CAD	253	23	14.6	14.2	14.2	242.98	80	24.1213	24.2591	23.6814	22.463	23.1645	19	0.129088	0.889113	2.47812
P25311	P25311	alpha-2-glycoprotein 1, zinc-binding	AZGP1	245	7	33.2	33.2	33.2	34.258	27	24.9644	24.7851	25.274	25.832	25.2138	25.3293	0.130681	0.883788	-0.450517
P62241	P62241	ribosomal protein S8	RPS8	333	4	22.6	22.6	22.6	24.205	25	19	25.0005	19	24.7699	24.8503	24.7003	0.132345	0.878293	-3.77338
P15924	P15924	desmoplakin	DSP	220	91	36.2	36.2	36.2	331.77	510	26.7112	26.7071	27.2028	28.0549	27.0933	27.3241	0.137772	0.860839	-0.617036
Q13085;O00763	Q13085	acetyl-CoA carboxylase alpha	ACACA	411	78	45	45	45	265.55	507	27.6799	27.5973	27.3487	26.5699	27.2088	27.3851	0.141886	0.848061	0.48734
P11142;P54652	P11142	heat shock protein family A (Hsp70) member 8	HSPA8	202	22	47.8	47.8	42.7	70.897	262	28.1454	28.0437	27.6011	27.1751	27.7686	27.5407	0.144466	0.840234	0.435255
Q02413	Q02413	desmoglein 1	DSG1	392	34	41.9	41.9	41.9	113.75	211	26.823	26.5443	27.2482	27.565	27.0989	27.283	0.144869	0.839024	-0.443831
P08238;Q58FF7	P08238	heat shock protein 90 alpha family class B member 1	HSP90AB1	184	4	20.4	20.4	7.6	83.263	86	25.8483	26.3192	25.446	26.2641	26.667	26.2144	0.153203	0.814732	-0.5107
P22735	P22735	transglutaminase 1	TGM1	239	13	19.6	19.6	19.6	89.786	59	24.3894	23.6086	24.973	25.5156	24.9327	24.7728	0.174703	0.7577	-0.750053
P63104;P27348;P31946;P61981;P31947;Q04917	P63104	tyrosine 3-monooxygenase/tryptophan 5-monooxygenase activation protein zeta	YWHAZ	364	4	30.6	30.6	23.3	27.745	37	23.5173	23.9379	23.5788	24.3316	19	19	0.178897	0.747397	2.90078
P0DMV8;P0DMV9	P0DMV8;P0DMV9	heat shock protein family A (Hsp70) member 1A; heat shock protein family A (Hsp70) member 1B	HSPA1A;HSPA1B	196	5	28.4	25.3	11.2	70.051	60	25.874	25.9659	25.2918	25.166	25.496	25.3489	0.182078	0.739743	0.373592
Q08188	Q08188	transglutaminase 3	TGM3	401	21	42.4	42.4	42.4	76.631	141	26.4768	26.099	26.7327	27.1022	26.6592	26.6393	0.201014	0.696774	-0.364093
P10809	P10809	heat shock protein family D (Hsp60) member 1	HSPD1	199	11	27.1	27.1	27.1	61.054	40	24.9366	24.8715	24.4659	24.9471	25.3597	24.8448	0.246121	0.608852	-0.292573
P11021	P11021	heat shock protein family A (Hsp70) member 5	HSPA5	201	21	40.2	40.2	40.2	72.332	143	27.0109	26.9104	26.4328	26.2206	26.6432	26.5941	0.250868	0.600555	0.298775
Q15645	Q15645	thyroid hormone receptor interactor 13	TRIP13	445	10	28.9	28.9	28.9	48.55	34	26.337	25.9951	25.5157	25.2501	25.6628	25.7997	0.26173	0.582146	0.378427
P29508	P29508	serpin family B member 3	SERPINB3	257	7	47.2	47.2	25.6	44.564	103	25.5902	25.9415	25.6831	26.7753	25.8699	25.8299	0.267052	0.573403	-0.420146
P78527	P78527	protein kinase, DNA-activated, catalytic subunit	PRKDC	376	16	4.8	4.8	4.8	469.08	49	23.7916	24.181	23.6942	19	23.7641	23.219	0.278638	0.55496	1.89462
P14618	P14618	pyruvate kinase M1/2	PKM	216	11	26.7	26.7	26.7	57.936	37	23.7867	19	23.9796	24.856	24.3111	23.6764	0.290349	0.53708	-2.02575
P31944	P31944	caspase 14	CASP14	268	14	60.3	60.3	60.3	27.679	62	24.6771	24.5989	25.2422	26.5929	24.9515	25.0444	0.292306	0.534162	-0.690202
Q6ZVX7	Q6ZVX7	NCCRP1, F-box associated domain containing	NCCRP1	485	9	28.7	28.7	28.7	30.847	42	19	25.3313	26.0344	26.5087	26.1354	25.8655	0.293093	0.532995	-2.71466
O00571;O15523;Q9NQI0	O00571;O15523	DEAD-box helicase 3 X-linked	DDX3X;DDX3Y	95	16	34.6	34.6	32.9	73.243	77	25.2242	26.0065	24.7373	24.8661	25.1789	24.3464	0.30043	0.522256	0.525556
P62879;Q9HAV0	P62879;Q9HAV0	G protein subunit beta 2; G protein subunit beta 4	GNB2;GNB4	355	3	20.6	20.6	11.2	37.331	26	19	25.7952	24.3497	24.7224	26.2526	25.6952	0.301153	0.521213	-2.50845
Q16610	Q16610	extracellular matrix protein 1	ECM1	449	5	10.4	10.4	10.4	60.673	22	24.3675	19	24.5003	25.187	24.4387	24.7139	0.302614	0.519111	-2.15725
Q6UWP8	Q6UWP8	suprabasin	SBSN	481	5	23.1	23.1	23.1	60.54	31	24.1486	24.5416	24.2672	24.8405	24.1681	24.8144	0.310637	0.507747	-0.288546
P04406	P04406	glyceraldehyde-3-phosphate dehydrogenase	GAPDH	158	10	50.4	50.4	50.4	36.053	45	26.4145	26.3431	26.6348	27.1372	26.5512	26.4809	0.31537	0.50118	-0.258987
P78347;Q6EKJ0;Q86UP8	P78347	general transcription factor IIi	GTF2I	373	20	25.9	25.9	25.9	112.42	82	24.7147	25.7294	24.4285	19	25.037	24.2261	0.317887	0.497727	2.20315
P06733;P13929;P09104	P06733	enolase 1	ENO1	173	6	18.9	18.9	18.9	47.168	38	25.3946	25.3659	25.4795	26.5589	25.6139	25.3358	0.318786	0.496501	-0.42289
P68133;P68032;P62736;P63267	P68133;P68032;P62736;P63267	actin alpha 1, skeletal muscle; actin alpha cardiac muscle 1; actin alpha 2, smooth muscle; actin gamma 2, smooth muscle	ACTA1;ACTC1;ACTA2;ACTG2	367	1	30	4.2	4.2	42.051	19	19	28.2536	27.3912	27.7872	28.6028	28.1544	0.327493	0.484798	-3.29986
O43795	O43795	myosin IB	MYO1B	112	28	34.1	34.1	31.8	131.98	123	25.2278	25.9867	22.0311	25.0344	26.376	26.1001	0.328702	0.483198	-1.42166
Q01469;A8MUU1	Q01469	fatty acid binding protein 5	FABP5	387	8	66.7	66.7	66.7	15.164	39	19	26.0201	26.2258	26.5241	26.3779	26.2283	0.33083	0.480396	-2.62812
P42357	P42357	histidine ammonia-lyase	HAL	281	9	19.8	19.8	19.8	72.697	52	24.8326	19	25.2399	25.4472	25.2183	25.0232	0.336127	0.473497	-2.20537
P61247	P61247	ribosomal protein S3A	RPS3A	325	6	28.8	28.8	28.8	29.945	27	23.9292	25.0544	19	24.5885	24.8808	24.5091	0.343769	0.463733	-1.99824
P61978	P61978	heterogeneous nuclear ribonucleoprotein K	HNRNPK	331	4	14.5	14.5	14.5	50.976	20	19	24.3401	23.6929	24.1905	24.2374	23.9936	0.34631	0.460535	-1.79615
O94875	O94875	sorbin and SH3 domain containing 2	SORBS2	128	6	8.3	8.3	8.3	124.11	25	24.4079	24.5709	23.845	19	24.617	23.7004	0.354339	0.450581	1.83544
P60866	P60866	ribosomal protein S20	RPS20	323	2	19.3	19.3	19.3	13.373	19	25.0859	26.0755	24.7463	25.5728	26.1869	25.5291	0.365758	0.436806	-0.46038
Q96QA5	Q96QA5	gasdermin A	GSDMA	563	11	28.8	28.8	28.8	49.364	68	25.2481	24.6955	25.9046	26.0505	25.5373	25.4593	0.369544	0.432334	-0.399642
Q9BQE3	Q9BQE3	tubulin alpha 1c	TUBA1C	568	2	63.9	12	9.1	49.895	26	26.0165	19	25.903	25.7555	26.3639	25.848	0.369963	0.431842	-2.3493
P12236;P12235	P12236;P12235	solute carrier family 25 member 6	SLC25A6;SLC25A4	206	3	35.2	16.4	16.4	32.866	20	25.2914	19	24.3686	24.9689	24.8258	24.7829	0.371668	0.429844	-1.97254
Q08380	Q08380	galectin 3 binding protein	LGALS3BP	403	8	16.9	16.9	16.9	65.33	44	26.0938	25.5698	25.6301	25.2851	25.6206	25.7424	0.372907	0.4284	0.215202
P07339	P07339	cathepsin D	CTSD	176	6	18	18	18	44.552	37	24.4435	24.1064	24.5617	25.6062	24.405	24.3764	0.376187	0.424596	-0.425322
P31327	P31327	carbamoyl-phosphate synthase 1	CPS1	262	24	20.9	20.9	20.3	164.94	109	25.0953	25.0447	24.6648	24.2226	25.1079	24.6291	0.385839	0.413594	0.281744
O95429	O95429	BAG cochaperone 4	BAG4	131	4	9.8	9.8	9.8	49.593	19	19	24.6765	23.9014	23.9	24.5606	24.173	0.39915	0.398864	-1.68525
P15144	P15144	alanyl aminopeptidase, membrane	ANPEP	218	9	12.1	12.1	12.1	109.54	40	23.9646	25.1233	23.4625	24.2071	24.9692	24.9126	0.403498	0.394159	-0.51284
Q00610;P53675	Q00610	clathrin heavy chain	CLTC	383	31	24.4	24.4	24.4	191.61	128	24.767	25.3599	23.5135	24.541	25.8174	25.1064	0.40752	0.389851	-0.608086
P38646	P38646	heat shock protein family A (Hsp70) member 9	HSPA9	276	18	35.1	35.1	35.1	73.68	99	26.1683	26.0553	25.5511	25.3913	25.9454	25.7681	0.422895	0.373767	0.223295
P81605	P81605	dermcidin	DCD	379	6	47.3	47.3	47.3	11.284	40	28.3564	27.6652	19	27.5471	27.5574	27.7385	0.435393	0.361119	-2.6071
Q06830	Q06830	peroxiredoxin 1	PRDX1	399	5	29.6	29.6	24.1	22.11	32	26.3094	26.0867	26.2788	26.5564	19	26.6433	0.442391	0.354194	2.15841
P12814;P35609;Q08043	P12814	actinin alpha 1	ACTN1	209	13	31.3	31.3	21.7	103.06	60	24.4422	23.8604	23.2283	23.987	24.1482	19	0.443707	0.352904	1.46521
Q5T749	Q5T749	keratinocyte proline rich protein	KPRP	466	22	47.7	47.7	47.7	64.135	130	25.2503	25.7939	26.3838	26.7615	25.7686	25.9937	0.457253	0.339844	-0.365282
P04792	P04792	heat shock protein family B (small) member 1	HSPB1	159	9	67.8	67.8	67.8	22.782	37	25.7934	26.3044	25.5007	25.6813	25.8791	25.3788	0.470798	0.327165	0.219792
P01040	P01040	cystatin A	CSTA	137	4	52	52	52	11.006	36	25.3267	25.1448	26.0631	26.1429	19	25.8159	0.472417	0.325674	1.85862
P21333;O75369;Q14315	P21333	filamin A	FLNA	232	24	13.4	13.4	13.4	280.74	103	24.8117	24.9276	24.2434	24.345	24.7371	24.3071	0.476492	0.321944	0.197873
P05109	P05109	S100 calcium binding protein A8	S100A8	166	6	50.5	50.5	50.5	10.834	26	26.3209	26.2084	26.3302	27.7033	19	25.9564	0.480355	0.318438	2.06663
P62701;P22090;Q8TD47	P62701	ribosomal protein S4 X-linked	RPS4X	346	8	33.5	33.5	33.5	29.597	33	24.9286	25.446	24.5545	24.9842	25.4052	25.1967	0.486036	0.313332	-0.218975
P63092;Q5JWF2;P38405	P63092;Q5JWF2	GNAS complex locus	GNAS	362	6	20.6	17.8	17.8	45.664	27	19	24.9864	19	19	25.262	24.9774	0.505779	0.296039	-2.08432
P62249	P62249	ribosomal protein S16	RPS16	335	2	14.4	14.4	14.4	16.445	21	24.571	25.3001	24.4458	24.7387	25.4077	24.8725	0.524141	0.280552	-0.234036
P25705	P25705	ATP synthase F1 subunit alpha	ATP5A1	246	8	19.5	19.5	19.5	59.75	47	24.7567	24.4559	23.9038	24.2831	24.708	24.7132	0.533008	0.273266	-0.19595
Q5T750	Q5T750	KPRP N-terminal and LCE C-terminal like protein	XP32	467	5	20.4	20.4	20.4	26.238	19	19	27.5478	27.9703	28.0161	19	19	0.536065	0.270782	2.83401
Q92734	Q92734	trafficking from ER to golgi regulator	TFG	542	31	57.8	57.8	57.8	43.447	196	31.4618	31.2293	30.9649	30.302	31.3193	31.3026	0.54111	0.266715	0.244017
P15880	P15880	ribosomal protein S2	RPS2	219	9	36.9	36.9	36.9	31.324	36	24.6021	25.382	24.1902	25.1887	25.6809	19	0.545974	0.262828	1.43493
P26373	P26373	ribosomal protein L13	RPL13	249	4	20.4	20.4	20.4	24.261	26	24.3657	24.9702	24.3733	24.5096	25.3162	24.5191	0.560262	0.251608	-0.211894
P01857;P0DOX5;P01860;P01861	P01857;P0DOX5;P01860	immunoglobulin heavy constant gamma 1 (G1m marker); immunoglobulin heavy constant gamma 3 (G3m marker)	IGHG1;IGHG3	143	6	24.2	24.2	21.5	36.105	309	34.7837	35.0926	34.2919	34.2123	34.9056	34.4859	0.574587	0.240644	0.188145
P32969	P32969	ribosomal protein L9	RPL9	270	3	26.6	26.6	26.6	21.863	26	24.1402	24.3397	24.15	24.4794	25.051	23.7701	0.584232	0.233415	-0.22356
P07437;A6NNZ2;Q9H4B7;CON__ENSEMBL:ENSBTAP00000025008	P07437	tubulin beta class I	TUBB	179	5	59.9	19.6	16.2	49.67	99	29.4009	29.0805	28.8529	28.8306	29.5692	29.3404	0.642732	0.19197	-0.135273
P19474	P19474	tripartite motif containing 21	TRIM21	230	39	68.8	68.8	68.8	54.169	350	32.4006	32.0474	32.022	31.8368	32.5582	32.4259	0.668039	0.175198	-0.11698
P04899;P09471;P19087;A8MTJ3;P11488	P04899	G protein subunit alpha i2	GNAI2	162	6	42.5	42.5	27.6	40.45	60	26.2632	27.2569	25.2272	25.6169	27.2906	26.911	0.668792	0.174709	-0.357053
P22626	P22626	heterogeneous nuclear ribonucleoprotein A2/B1	HNRNPA2B1	237	14	50.7	50.7	50.7	37.429	80	26.7193	27.2137	26.3327	26.4053	26.9231	26.5686	0.700459	0.154617	0.122917
P08195	P08195	solute carrier family 3 member 2	SLC3A2	183	8	17.3	17.3	17.3	67.993	61	24.4398	24.3996	24.442	24.1841	24.6967	24.5882	0.709864	0.148825	-0.0625655
P06702	P06702	S100 calcium binding protein A9	S100A9	172	7	66.7	66.7	66.7	13.242	46	27.0367	25.4492	26.7085	28.7616	25.6201	26.1132	0.710894	0.148195	-0.433458
P63261	P63261	actin gamma 1	ACTG1	365	1	68.8	68.8	4.5	41.792	181	30.597	30.8976	29.5186	29.4783	30.654	30.364	0.768961	0.114096	0.172281
P68366	P68366	tubulin alpha 4a	TUBA4A	370	3	53.3	9.8	9.8	49.924	25	26.1768	25.5929	25.2432	25.4756	26.0011	25.7853	0.803328	0.095107	-0.0830434
P68104;Q5VTE0	P68104;Q5VTE0	eukaryotic translation elongation factor 1 alpha 1; eukaryotic translation elongation factor 1 alpha 1 pseudogene 5	EEF1A1;EEF1A1P5	368	8	42.2	42.2	20.1	50.14	126	28.9513	28.7267	28.3316	28.3574	29.0204	28.44	0.828384	0.0817682	0.063921
O00159	O00159	myosin IC	MYO1C	93	30	38.5	38.5	37.8	121.68	119	25.4419	25.0552	22.7962	22.4894	26.2957	25.3527	0.85159	0.0697695	-0.281487
P31942	P31942	heterogeneous nuclear ribonucleoprotein H3	HNRNPH3	266	8	39	39	39	36.926	75	26.3079	26.6802	25.9017	26.0247	26.6364	26.3945	0.856415	0.0673155	-0.0553048
P68371;P04350;Q3ZCM7	P68371;P04350	tubulin beta 4B class IVb; tubulin beta 4A class IVa	TUBB4B;TUBB4A	371	4	63.4	63.4	16	49.83	252	30.1981	29.9784	29.6849	29.6004	30.2914	30.1072	0.865743	0.0626109	-0.0458705
P35637	P35637	FUS RNA binding protein	FUS	274	11	23.4	23.4	23.4	53.425	126	29.1902	29.6905	28.9057	29.1977	29.8562	28.9198	0.870792	0.0600854	-0.0624371
P35579;P35580	P35579	myosin heavy chain 9	MYH9	273	13	8	8	8	226.53	59	24.5007	24.7702	23.9901	24.1691	24.8895	24.0375	0.882789	0.0541432	0.0549647
P05089	P05089	arginase 1	ARG1	164	11	52.5	52.5	52.5	34.735	86	26.0957	25.6957	26.1858	26.811	25.9302	25.4321	0.886618	0.0522633	-0.0653731
O43175	O43175	phosphoglycerate dehydrogenase	PHGDH	105	14	33.8	33.8	33.8	56.65	62	26.0166	25.9188	25.2505	25.3225	26.1278	25.5832	0.887868	0.0516516	0.0507685
P51571	P51571	signal sequence receptor subunit 4	SSR4	309	4	28.9	28.9	28.9	18.998	34	25.2869	24.9819	25.0449	24.9315	25.5471	24.9268	0.898939	0.0462697	-0.0305703
P68363;Q9H853	P68363	tubulin alpha 1b	TUBA1B	369	0	68.3	68.3	0	50.151	308	30.2989	29.9119	29.7915	29.6991	30.3226	30.0603	0.915894	0.038155	-0.0266298
Q15149	Q15149	plectin	PLEC	435	43	13.6	13.6	12.2	531.78	119	20.4392	22.8361	21.6671	22.9863	22.5708	19	0.933322	0.0299685	0.128419
Q01844	Q01844	EWS RNA binding protein 1	EWSR1	391	6	12.2	12.2	12.2	68.477	50	27.3969	28.3945	27.0868	27.5581	28.0468	27.3461	0.959181	0.0180996	-0.0242748
Q92804	Q92804	TATA-box binding protein associated factor 15	TAF15	543	6	20.1	17.7	17.7	61.829	31	25.4279	26.0523	25.5804	25.9234	25.967	25.2048	0.972227	0.0122324	-0.0115

## Sheet: TRAIL stim-vs-isotype
Protein IDs	Majority protein IDs	Protein names	Gene names	id	Unique peptides	Sequence coverage [%]	Unique + razor sequence coverage [%]	Unique sequence coverage [%]	Mol. weight [kDa]	MS/MS count	LFQ intensity A1 (+TRAIL)	LFQ intensity A2 (+TRAIL)	LFQ intensity A3 (+TRAIL)	LFQ intensity C1 (iso)	LFQ intensity C2 (iso)	LFQ intensity C3 (iso)	p-value	minusLOG(p-value)	fold enrichment (log2)
P51991	P51991	heterogeneous nuclear ribonucleoprotein A3	HNRNPA3	311	6	18.5	18.5	18.5	39.594	11	25.092	24.8568	25.1917	19	19	19	4.35369e-07	6.36114	6.04685
Q7Z4S6;O75037;Q86VH2;Q2M1P5	Q7Z4S6	kinesin family member 21A	KIF21A	495	19	15.8	15.8	15.8	187.18	54	26.2323	26.4454	26.7685	19	19	19	1.12722e-06	5.94799	7.48204
P17844;Q92841	P17844	DEAD-box helicase 5	DDX5	225	6	12.7	10.9	10.9	69.147	25	25.9327	26.203	26.4705	19	19	19	1.29205e-06	5.88872	7.20206
P50591	P50591	TNF superfamily member 10	TNFSF10	306	8	32	32	32	32.509	30	28.0908	28.6625	28.0393	19	19	19	1.29207e-06	5.88871	9.26421
E9PAV3;Q13765;Q9BZK3	E9PAV3;Q13765	nascent polypeptide associated complex subunit alpha	NACA	91	3	2	2	2	205.42	12	24.7446	25.1748	25.1784	19	19	19	1.94001e-06	5.7122	6.0326
Q96S55	Q96S55	WRN helicase interacting protein 1	WRNIP1	564	9	17.9	17.9	17.9	72.132	22	19	19	19	24.3944	24.8886	24.5539	2.70715e-06	5.56749	-5.61231
O14763	O14763	TNF receptor superfamily member 10b	TNFRSF10B	96	13	37.5	37.5	37.5	47.878	36	27.131	28.0515	28.1799	19	19	19	1.18657e-05	4.92571	8.78749
Q9BQS8	Q9BQS8	FYVE and coiled-coil domain autophagy adaptor 1	FYCO1	569	38	33.4	33.4	33.4	166.98	98	25.7005	26.2799	26.6351	19	19	19	1.2132e-05	4.91607	7.20517
O15519	O15519	CASP8 and FADD like apoptosis regulator	CFLAR	102	22	47.9	47.9	47.9	55.343	116	25.7052	26.3738	26.6315	19	19	19	1.25772e-05	4.90041	7.23681
P23396	P23396	ribosomal protein S3	RPS3	242	6	32.1	32.1	32.1	26.688	24	25.6074	24.8935	24.8363	19	19	19	1.60963e-05	4.79327	6.11241
P09651;Q32P51	P09651;Q32P51	heterogeneous nuclear ribonucleoprotein A1	HNRNPA1;HNRNPA1L2	192	9	38.4	36	36	38.746	21	26.3434	25.3133	25.6982	19	19	19	2.27856e-05	4.64234	6.78496
P47756	P47756	capping actin protein of muscle Z-line subunit beta	CAPZB	291	3	13.7	13.7	13.7	31.35	12	23.477	24.2159	24.0032	19	19	19	2.3911e-05	4.6214	4.89874
Q13546	Q13546	receptor interacting serine/threonine kinase 1	RIPK1	420	22	36.2	36.2	36.2	75.93	98	25.7683	26.6528	26.9379	19	19	19	2.94497e-05	4.53092	7.45298
P31151;Q86SG5	P31151	S100 calcium binding protein A7	S100A7	261	4	25.7	25.7	25.7	11.471	14	19	19	19	27.4094	26.044	26.1415	6.81907e-05	4.16627	-7.53165
P46940;Q13576;Q86VI3	P46940	IQ motif containing GTPase activating protein 1	IQGAP1	290	18	14.9	14.9	14.9	189.25	54	24.1498	25.4326	25.0923	19	19	19	0.000104919	3.97915	5.89157
Q92851	Q92851	caspase 10	CASP10	544	9	25	25	25	58.95	49	23.335	24.2385	24.434	19	19	19	0.00012204	3.9135	5.0025
Q08211	Q08211	DExH-box helicase 9	DHX9	402	8	7.6	7.6	7.6	140.96	22	24.977	23.5626	23.7568	19	19	19	0.000324404	3.48891	5.0988
Q9P2N7;Q9P2J3	Q9P2N7;Q9P2J3	kelch like family member 13; kelch like family member 9	KLHL13;KLHL9	600	7	12.7	12.7	12.7	73.867	24	24.2334	23.7819	25.5111	19	19	19	0.000442054	3.35452	5.50876
P22626	P22626	heat shock protein family B (small) member 1	HNRNPA2B1	237	14	50.7	50.7	50.7	37.429	80	28.0888	27.7653	27.7438	26.4053	26.9231	26.5686	0.00285923	2.54375	1.23364
P04792	P04792	heat shock protein family B (small) member 1	HSPB1	159	9	67.8	67.8	67.8	22.782	37	26.7316	27.2353	26.9358	25.6813	25.8791	25.3788	0.00305282	2.5153	1.32116
Q14790	Q14790	caspase 8	CASP8	431	59	91.4	91.4	91.4	55.391	337	32.9162	33.145	33.1777	25.809	19	19	0.00651625	2.186	11.81
P0CG48;P0CG47;P62979;P62987	P0CG48;P0CG47;P62979;P62987	ubiquitin C; ubiquitin B; ribosomal protein S27a; ubiquitin A-52 residue ribosomal protein fusion product 1	UBC;UBB;RPS27A;UBA52	195	4	60.4	60.4	60.4	77.038	39	27.9199	28.5366	28.5279	27.2072	27.4231	27.4216	0.0106746	1.97165	0.977506
Q9BUJ2	Q9BUJ2	heterogeneous nuclear ribonucleoprotein U like 1	HNRNPUL1	573	22	31.4	31.4	31.4	95.737	158	27.3712	27.4213	27.6201	25.9681	26.8078	26.3494	0.0125719	1.9006	1.09575
P33778;Q99880;Q93079;Q99877;Q16778;P62807;P58876;O60814;Q5QNW6;P23527;Q99879;Q8N257;P57053;P06899;Q96A08	P33778;Q99880;Q93079;Q99877;Q16778;P62807;P58876;O60814;Q5QNW6;P23527;Q99879;Q8N257;P57053;P06899;Q96A08		HIST1H2BB;HIST1H2BL;HIST1H2BH;HIST1H2BN;HIST2H2BE;HIST1H2BC;HIST1H2BD;HIST1H2BK;HIST2H2BF;HIST1H2BO;HIST1H2BM;HIST3H2BB;H2BFS;HIST1H2BJ;HIST1H2BA	119	3	27.8	27.8	27.8	13.95	23	26.9871	26.3875	27.2289	25.68	25.2509	25.8368	0.0138291	1.85921	1.27857
P11142;P54652	P11142	heat shock protein family A (Hsp70) member 8	HSPA8	202	22	47.8	47.8	42.7	70.897	262	27.9683	28.525	28.6084	27.1751	27.7686	27.5407	0.0301695	1.52043	0.872436
O43809	O43809	nudix hydrolase 21	NUDT21	113	10	43.2	43.2	43.2	26.227	110	27.6594	28.0109	27.2801	26.3789	27.1047	26.6518	0.0348646	1.45762	0.938325
P08195	P08195	solute carrier family 3 member 2	SLC3A2	183	8	17.3	17.3	17.3	67.993	61	24.9187	25.5341	25.2222	24.1841	24.6967	24.5882	0.0358577	1.44542	0.735304
B9A064;P0DOX8;P0CG04;P0DOY3;P0DOY2;P0CF74	B9A064;P0DOX8;P0CG04	immunoglobulin lambda like polypeptide 5	IGLL5;IGLC1	17	3	19.6	19.6	19.6	23.063	46	29.7083	30.2066	30.372	30.6207	31.0072	30.7309	0.0399549	1.39843	-0.69057
Q15149	Q15149	plectin	PLEC	435	43	13.6	13.6	12.2	531.78	119	24.3981	26.1661	26.5909	22.9863	22.5708	19	0.042737	1.3692	4.19933
P38646	P38646	heat shock protein family A (Hsp70) member 9	HSPA9	276	18	35.1	35.1	35.1	73.68	99	26.1098	26.2283	26.2217	25.3913	25.9454	25.7681	0.0445846	1.35082	0.484999
Q6FI13;P0C0S8;Q99878;Q9BTM1;Q16777;Q93077;Q7L7L0;P04908;Q96KK5;P20671;P16104;Q71UI9;P0C0S5;Q96QV6;Q8IUE6	Q6FI13;P0C0S8;Q99878;Q9BTM1;Q16777;Q93077;Q7L7L0;P04908;Q96KK5;P20671;P16104;Q71UI9;P0C0S5;Q96QV6		HIST2H2AA3;HIST1H2AG;HIST1H2AJ;H2AFJ;HIST2H2AC;HIST1H2AC;HIST3H2A;HIST1H2AB;HIST1H2AH;HIST1H2AD;H2AFX;H2AFV;H2AFZ;HIST1H2AA	163	3	26.9	26.9	26.9	14.095	18	28.3437	27.6334	28.5686	19	19	26.0522	0.0447736	1.34898	6.83114
P62805	P62805	H4 clustered histone 1	H4C1	349	5	50.5	50.5	50.5	11.367	22	27.3444	27.4406	27.6727	25.582	19	19	0.0457004	1.34008	6.2919
P0DMV8;P0DMV9	P0DMV8;P0DMV9	heat shock protein family A (Hsp70) member 1A; heat shock protein family A (Hsp70) member 1B	HSPA1A;HSPA1B	196	5	28.4	25.3	11.2	70.051	60	25.5778	26.0789	26.3563	25.166	25.496	25.3489	0.0539715	1.26784	0.66739
Q8N684	Q8N684	cleavage and polyadenylation specific factor 7	CPSF7	517	17	40.3	40.3	40.3	52.049	86	27.9418	27.9536	26.4012	25.733	26.073	26.1962	0.0551312	1.2586	1.43147
O60506;O43390	O60506	synaptotagmin binding cytoplasmic RNA interacting protein	SYNCRIP	116	8	17.5	17.5	17.5	69.602	18	24.6681	23.5002	23.5813	23.0548	19	19	0.0639241	1.19434	3.56495
P27708	P27708	DNA fragmentation factor subunit beta	CAD	253	23	14.6	14.2	14.2	242.98	80	24.2232	25.3201	25.1294	22.463	23.1645	19	0.0656576	1.18271	3.3484
P05783;CON__H-INV:HIT000015463	P05783	keratin 18	KRT18	170	5	24.7	20.9	15.6	48.057	32	24.5943	25.1413	25.4208	19	24.1569	19	0.0670511	1.17359	4.33316
P12273	P12273	prolactin induced protein	PIP	208	8	63.7	63.7	63.7	16.572	47	25.8326	26.1514	25.396	26.7567	26.3491	26.2639	0.0676294	1.16986	-0.663247
Q13813	Q13813	spectrin alpha, non-erythrocytic 1	SPTAN1	422	16	9.4	9.4	9.4	284.54	43	23.1026	23.4241	24.324	19	22.9141	19	0.0708629	1.14958	3.31219
P31943;P55795	P31943	heterogeneous nuclear ribonucleoprotein H1	HNRNPH1	267	8	33	33	26.9	49.229	41	26.5418	26.1448	26.1296	25.3767	19	19	0.0730508	1.13637	5.14648
Q08554	Q08554	desmocollin 1	DSC1	404	13	17.8	17.8	17.8	99.986	71	26.4287	26.262	26.8322	26.9284	26.8495	26.9655	0.0780148	1.10782	-0.406834
P62314	P62314	small nuclear ribonucleoprotein D1 polypeptide	SNRPD1	342	3	37.8	37.8	37.8	13.281	16	25.1395	24.9748	25.2297	24.5434	19	19	0.0822813	1.0847	4.26684
P16615;O14983;Q93084	P16615	ATPase sarcoplasmic/endoplasmic reticulum Ca2+ transporting 2	ATP2A2	223	10	14.4	14.4	14.4	114.76	24	24.5833	24.4319	25.2286	24.3647	19	19	0.0932806	1.03021	3.9597
Q13162	Q13162	peroxiredoxin 4	PRDX4	414	3	13.3	13.3	13.3	30.54	15	23.4649	19	19	23.4539	24.0883	23.3977	0.10377	0.983927	-3.15832
P31942	P31942	heterogeneous nuclear ribonucleoprotein H3	HNRNPH3	266	8	39	39	39	36.926	75	26.9132	26.7738	26.6054	26.0247	26.6364	26.3945	0.106897	0.971035	0.412235
P25311	P25311	alpha-2-glycoprotein 1, zinc-binding	AZGP1	245	7	33.2	33.2	33.2	34.258	27	25.3393	19	19	25.832	25.2138	25.3293	0.109925	0.958903	-4.34527
P14923;P35222	P14923	junction plakoglobin	JUP	217	29	56.1	56.1	56.1	81.744	209	26.9207	26.9445	26.934	27.7629	27.0893	27.1968	0.117074	0.931538	-0.416577
P32119	P32119	peroxiredoxin 2	PRDX2	269	3	18.7	13.1	13.1	21.892	17	24.7928	19	19	25.3491	24.8469	24.257	0.11792	0.928411	-3.8867
P02545	P02545	lamin A/C	LMNA	148	13	23	23	23	74.139	31	24.3365	24.7227	24.9359	24.7704	19	19	0.12478	0.903857	3.74157
P04040	P04040	catalase	CAT	152	12	35.3	35.3	35.3	59.755	72	25.0912	24.8579	24.8445	25.4236	24.978	25.2347	0.13821	0.859461	-0.280921
O43175	O43175	phosphoglycerate dehydrogenase	PHGDH	105	14	33.8	33.8	33.8	56.65	62	25.8042	26.5372	26.5247	25.3225	26.1278	25.5832	0.145966	0.835748	0.610895
Q9UPQ9	Q9UPQ9	trinucleotide repeat containing adaptor 6B	TNRC6B	621	10	10.4	10.4	10.4	194	37	23.534	23.8115	24.0866	19	24.2107	19	0.152815	0.815835	3.07376
Q15645	Q15645	thyroid hormone receptor interactor 13	TRIP13	445	10	28.9	28.9	28.9	48.55	34	25.5199	26.4961	26.5235	25.2501	25.6628	25.7997	0.174301	0.758701	0.609001
Q08188	Q08188	transglutaminase 3	TGM3	401	21	42.4	42.4	42.4	76.631	141	26.7264	26.3349	26.3864	27.1022	26.6592	26.6393	0.178074	0.7494	-0.317701
Q01469;A8MUU1	Q01469	fatty acid binding protein 5	FABP5	387	8	66.7	66.7	66.7	15.164	39	26.4289	25.827	25.615	26.5241	26.3779	26.2283	0.179449	0.74606	-0.419793
Q08380	Q08380	galectin 3 binding protein	LGALS3BP	403	8	16.9	16.9	16.9	65.33	44	25.9042	25.7802	25.6928	25.2851	25.6206	25.7424	0.18025	0.744125	0.243001
P31327	P31327	carbamoyl-phosphate synthase 1	CPS1	262	24	20.9	20.9	20.3	164.94	109	24.6998	25.3791	25.6125	24.2226	25.1079	24.6291	0.198287	0.702707	0.577257
P32969	P32969	ribosomal protein L9	RPL9	270	3	26.6	26.6	26.6	21.863	26	23.9321	23.7497	23.8947	24.4794	25.051	23.7701	0.199809	0.699385	-0.574663
P42357	P42357	histidine ammonia-lyase	HAL	281	9	19.8	19.8	19.8	72.697	52	24.7013	25.2526	24.7643	25.4472	25.2183	25.0232	0.203403	0.691643	-0.323519
P15924	P15924	desmoplakin	DSP	220	91	36.2	36.2	36.2	331.77	510	27.2306	27.0089	26.8253	28.0549	27.0933	27.3241	0.207853	0.682244	-0.46914
P78347;Q6EKJ0;Q86UP8	P78347	general transcription factor IIi	GTF2I	373	20	25.9	25.9	25.9	112.42	82	26.5266	25.2206	24.8667	19	25.037	24.2261	0.228169	0.641743	2.78359
P31944	P31944	caspase 14	CASP14	268	14	60.3	60.3	60.3	27.679	62	24.8157	24.9773	24.565	26.5929	24.9515	25.0444	0.244648	0.611459	-0.743602
Q13867	Q13867	bleomycin hydrolase	BLMH	424	12	27.5	27.5	27.5	52.562	75	26.6572	26.8679	26.597	27.1056	26.7462	26.8265	0.245549	0.609862	-0.185425
P14618	P14618	pyruvate kinase M1/2	PKM	216	11	26.7	26.7	26.7	57.936	37	23.2513	19	24.0508	24.856	24.3111	23.6764	0.245621	0.609735	-2.18049
Q02413	Q02413	desmoglein 1	DSG1	392	34	41.9	41.9	41.9	113.75	211	27.2919	27.0131	26.9355	27.565	27.0989	27.283	0.246131	0.608834	-0.235468
P07355;A6NMY6	P07355;A6NMY6	annexin A2	ANXA2;ANXA2P2	177	14	46.3	46.3	46.3	38.604	103	26.0489	26.1624	26.1707	26.6569	26.1621	26.2192	0.246247	0.608629	-0.218717
P78527	P78527	protein kinase, DNA-activated, catalytic subunit	PRKDC	376	16	4.8	4.8	4.8	469.08	49	23.6706	24.2174	24.1044	19	23.7641	23.219	0.256543	0.59084	2.00311
P12814;P35609;Q08043	P12814	actinin alpha 1	ACTN1	209	13	31.3	31.3	21.7	103.06	60	22.8515	25.61	26.1884	23.987	24.1482	19	0.274262	0.561834	2.50489
P68104;Q5VTE0	P68104;Q5VTE0	eukaryotic translation elongation factor 1 alpha 1	EEF1A1;EEF1A1P5	368	8	42.2	42.2	20.1	50.14	126	28.6411	29.0513	29.0822	28.3574	29.0204	28.44	0.275069	0.560559	0.318935
P04406	P04406	glyceraldehyde-3-phosphate dehydrogenase	GAPDH	158	10	50.4	50.4	50.4	36.053	45	26.4197	26.5707	26.3814	27.1372	26.5512	26.4809	0.285694	0.544099	-0.265846
P29508	P29508	serpin family B member 3	SERPINB3	257	7	47.2	47.2	25.6	44.564	103	25.9558	25.6773	25.6567	26.7753	25.8699	25.8299	0.288847	0.539332	-0.395133
Q92734	Q92734	trafficking from ER to golgi regulator	TFG	542	31	57.8	57.8	57.8	43.447	196	30.7701	30.5263	30.3075	30.302	31.3193	31.3026	0.290899	0.536258	-0.440018
P21333;O75369;Q14315	P21333	filamin A	FLNA	232	24	13.4	13.4	13.4	280.74	103	24.2189	25.1168	25.5661	24.345	24.7371	24.3071	0.295362	0.529645	0.504248
P63261	P63261	actin gamma 1	ACTG1	365	1	68.8	68.8	4.5	41.792	181	30.0585	30.994	31.244	29.4783	30.654	30.364	0.300631	0.521967	0.600044
P35579;P35580	P35579	myosin heavy chain 9	MYH9	273	13	8	8	8	226.53	59	24.2717	24.8643	25.5271	24.1691	24.8895	24.0375	0.309357	0.50954	0.522319
O94875	O94875	sorbin and SH3 domain containing 2	SORBS2	128	6	8.3	8.3	8.3	124.11	25	23.9609	24.3645	25.0877	19	24.617	23.7004	0.315145	0.50149	2.03192
Q13509	Q13509	tubulin beta 3 class III	TUBB3	418	1	31.8	8.4	3.8	50.432	24	23.7739	24.2091	24.484	23.6173	24.1848	19	0.317508	0.498246	1.88832
P06733;P13929;P09104	P06733	enolase 1	ENO1	173	6	18.9	18.9	18.9	47.168	38	25.0137	25.3159	25.7636	26.5589	25.6139	25.3358	0.333661	0.476695	-0.471804
P61978	P61978	heterogeneous nuclear ribonucleoprotein K	HNRNPK	331	4	14.5	14.5	14.5	50.976	20	23.8718	24.0807	19	24.1905	24.2374	23.9936	0.334188	0.476009	-1.82296
Q6UWP8	Q6UWP8	suprabasin	SBSN	481	5	23.1	23.1	23.1	60.54	31	24.389	24.5845	23.9542	24.8405	24.1681	24.8144	0.358898	0.445029	-0.298427
Q16610	Q16610	extracellular matrix protein 1	ECM1	449	5	10.4	10.4	10.4	60.673	22	24.5484	24.8616	19	25.187	24.4387	24.7139	0.360623	0.442947	-1.97652
Q06830	Q06830	peroxiredoxin 1	PRDX1	399	5	29.6	29.6	24.1	22.11	32	26.8298	26.6608	26.3877	26.5564	19	26.6433	0.370053	0.431736	2.55952
P68363;Q9H853	P68363	tubulin alpha 1b	TUBA1B	369	0	68.3	68.3	0	50.151	308	29.9781	30.4589	30.3366	29.6991	30.3226	30.0603	0.375217	0.425717	0.230541
Q15758	Q15758	solute carrier family 1 member 5	SLC1A5	446	5	12.2	12.2	12.2	56.598	21	23.582	23.9718	23.7313	19	23.7422	23.9596	0.399619	0.398354	1.52776
P68366	P68366	tubulin alpha 4a	TUBA4A	370	3	53.3	9.8	9.8	49.924	25	25.6286	26.0385	26.2446	25.4756	26.0011	25.7853	0.412059	0.385041	0.216556
Q13085;O00763	Q13085	acetyl-CoA carboxylase alpha	ACACA	411	78	45	45	45	265.55	507	26.5707	27.8734	28.2647	26.5699	27.2088	27.3851	0.416435	0.380453	0.515001
Q96P63	Q96P63	serpin family B member 12	SERPINB12	559	12	45.4	45.4	45.4	46.276	35	27.2548	26.598	26.6388	27.0045	26.3676	26.274	0.418489	0.378316	0.281798
P15880	P15880	ribosomal protein S2	RPS2	219	9	36.9	36.9	36.9	31.324	36	25.7938	24.9392	24.9146	25.1887	25.6809	19	0.424725	0.371892	1.926
P07339	P07339	cathepsin D	CTSD	176	6	18	18	18	44.552	37	25.1454	24.8711	19	25.6062	24.405	24.3764	0.430715	0.36581	-1.79034
P62249	P62249	ribosomal protein S16	RPS16	335	2	14.4	14.4	14.4	16.445	21	25.5103	25.0545	19	24.7387	25.4077	24.8725	0.437122	0.359397	-1.81803
O75342	O75342	arachidonate 12-lipoxygenase, 12R type	ALOX12B	123	12	25.2	25.2	25.2	80.355	41	24.9315	24.6112	24.3455	25.0772	19	24.747	0.442011	0.354567	1.68801
P06702	P06702	S100 calcium binding protein A9	S100A9	172	7	66.7	66.7	66.7	13.242	46	26.2021	26.5659	24.948	28.7616	25.6201	26.1132	0.443934	0.352682	-0.926269
P68371;P04350;Q3ZCM7	P68371;P04350	tubulin beta 4B class IVb	TUBB4B;TUBB4A	371	4	63.4	63.4	16	49.83	252	29.9998	30.293	30.2799	29.6004	30.2914	30.1072	0.448278	0.348452	0.191186
P05109	P05109	S100 calcium binding protein A8	S100A8	166	6	50.5	50.5	50.5	10.834	26	26.7048	27.1121	25.5948	27.7033	19	25.9564	0.450878	0.345941	2.25065
P61247	P61247	ribosomal protein S3A	RPS3A	325	6	28.8	28.8	28.8	29.945	27	25.8385	24.9287	24.3231	24.5885	24.8808	24.5091	0.46067	0.33661	0.370668
P01040	P01040	cystatin A	CSTA	137	4	52	52	52	11.006	36	25.3681	25.6861	25.5107	26.1429	19	25.8159	0.467525	0.330196	1.86868
P62241	P62241	ribosomal protein S8	RPS8	333	4	22.6	22.6	22.6	24.205	25	25.4593	24.9499	19	24.7699	24.8503	24.7003	0.474034	0.32419	-1.63713
O00159	O00159	myosin IC	MYO1C	93	30	38.5	38.5	37.8	121.68	119	24.8282	25.787	26.4103	22.4894	26.2957	25.3527	0.478764	0.319879	0.962592
O00571;O15523;Q9NQI0	O00571;O15523	DEAD-box helicase 3 X-linked; DEAD-box helicase 3 Y-linked	DDX3X;DDX3Y	95	16	34.6	34.6	32.9	73.243	77	25.9709	25.1956	24.3947	24.8661	25.1789	24.3464	0.49171	0.308291	0.389915
P30050	P30050	ribosomal protein L12	RPL12	259	4	37.6	37.6	37.6	17.818	21	23.8266	24.085	23.6838	23.7406	24.6501	23.8614	0.517028	0.286486	-0.218898
P11021	P11021	heat shock protein family A (Hsp70) member 5	HSPA5	201	21	40.2	40.2	40.2	72.332	143	26.2909	26.8055	26.8116	26.2206	26.6432	26.5941	0.529383	0.27623	0.150039
P06576	P06576	ATP synthase F1 subunit beta	ATP5B	171	4	11	11	11	56.559	18	23.3135	24.3828	23.9976	24.7627	19	24.1691	0.536411	0.270503	1.25403
P12236;P12235	P12236;P12235	solute carrier family 25 member 6	SLC25A6;SLC25A4	206	3	35.2	16.4	16.4	32.866	20	19	25.4774	25.7161	24.9689	24.8258	24.7829	0.542977	0.265218	-1.46138
P25705	P25705	ATP synthase subunit alpha, mitochondrial	ATP5A1	246	8	19.5	19.5	19.5	59.75	47	23.8297	24.7734	24.479	24.2831	24.708	24.7132	0.54397	0.264425	-0.207383
Q00610;P53675	Q00610	clathrin heavy chain	CLTC	383	31	24.4	24.4	24.4	191.61	128	24.5494	25.8725	26.3169	24.541	25.8174	25.1064	0.547197	0.261856	0.424688
O43795	O43795	myosin IB	MYO1B	112	28	34.1	34.1	31.8	131.98	123	24.0822	25.5796	26.3365	25.0344	26.376	26.1001	0.55257	0.257613	-0.504094
P19474	P19474	tripartite motif containing 21	TRIM21	230	39	68.8	68.8	68.8	54.169	350	31.8273	32.2888	32.2205	31.8368	32.5582	32.4259	0.574161	0.240966	-0.161498
P35637	P35637	FUS RNA binding protein	FUS	274	11	23.4	23.4	23.4	53.425	126	29.6819	29.327	29.4678	29.1977	29.8562	28.9198	0.601704	0.220617	0.167632
Q96FQ6	Q96FQ6	S100 calcium binding protein A16	S100A16	553	2	22.3	22.3	22.3	11.801	18	25.8876	25.3666	24.8575	26.4018	25.2184	25.2771	0.618925	0.208362	-0.261899
P63092;Q5JWF2;P38405	P63092;Q5JWF2	GNAS complex locus	GNAS	362	6	20.6	17.8	17.8	45.664	27	23.4116	24.561	24.5195	19	25.262	24.9774	0.629065	0.201304	1.08423
P51571	P51571	signal sequence receptor subunit 4	SSR4	309	4	28.9	28.9	28.9	18.998	34	25.0196	25.5504	25.2347	24.9315	25.5471	24.9268	0.632236	0.199121	0.133091
P07437;A6NNZ2;Q9H4B7;CON__ENSEMBL:ENSBTAP00000025008	P07437	tubulin beta class I	TUBB	179	5	59.9	19.6	16.2	49.67	99	29.0742	29.5847	29.4825	28.8306	29.5692	29.3404	0.644323	0.190897	0.13373
Q6ZVX7	Q6ZVX7	NCCRP1, F-box associated domain containing	NCCRP1	485	9	28.7	28.7	28.7	30.847	42	26.3049	26.1734	25.6107	26.5087	26.1354	25.8655	0.646287	0.189575	-0.140207
O95429	O95429	BAG cochaperone 4	BAG4	131	4	9.8	9.8	9.8	49.593	19	24.1941	24.3184	24.4164	23.9	24.5606	24.173	0.651769	0.185906	0.098437
P08238;Q58FF7	P08238	heat shock protein 90 alpha family class B member 1	HSP90AB1	184	4	20.4	20.4	7.6	83.263	86	25.7053	26.3606	26.6732	26.2641	26.667	26.2144	0.692988	0.159274	-0.135504
P62701;P22090;Q8TD47	P62701	ribosomal protein S4 X-linked	RPS4X	346	8	33.5	33.5	33.5	29.597	33	25.5076	25.5252	24.8599	24.9842	25.4052	25.1967	0.703968	0.152447	0.102233
P68133;P68032;P62736;P63267	P68133;P68032;P62736;P63267	actin alpha 1, skeletal muscle; actin alpha cardiac muscle 1; actin alpha 2, smooth muscle; actin gamma 2, smooth muscle	ACTA1;ACTC1;ACTA2;ACTG2	367	1	30	4.2	4.2	42.051	19	27.4754	28.3391	28.3119	27.7872	28.6028	28.1544	0.724756	0.139808	-0.139321
Q92804	Q92804	TATA-box binding protein associated factor 15	TAF15	543	6	20.1	17.7	17.7	61.829	31	25.566	25.6229	25.6491	25.9234	25.967	25.2048	0.747374	0.126462	-0.0857105
P10809	P10809	heat shock protein family D (Hsp60) member 1	HSPD1	199	11	27.1	27.1	27.1	61.054	40	24.9619	24.9865	25.4162	24.9471	25.3597	24.8448	0.758677	0.119943	0.0709578
Q9BQE3	Q9BQE3	tubulin alpha 1c	TUBA1C	568	2	63.9	12	9.1	49.895	26	25.7901	26.0142	26.4189	25.7555	26.3639	25.848	0.762857	0.117557	0.0852693
P62879;Q9HAV0	P62879;Q9HAV0	G protein subunit beta 2; G protein subunit beta 4	GNB2;GNB4	355	3	20.6	20.6	11.2	37.331	26	24.5387	25.8057	25.7428	24.7224	26.2526	25.6952	0.765298	0.116169	-0.194343
P05141;Q9H0C2	P05141	solute carrier family 25 member 5	SLC25A5	167	4	34.6	34.6	15.8	32.852	60	26.4828	27.0494	26.8969	27.0899	26.6136	26.5446	0.814653	0.0890274	0.0603104
P60866	P60866	ribosomal protein S20	RPS20	323	2	19.3	19.3	19.3	13.373	19	26.1569	25.6862	25.6467	25.5728	26.1869	25.5291	0.815053	0.088814	0.0670083
P01857;P0DOX5;P01860;P01861	P01857;P0DOX5;P01860	immunoglobulin heavy constant gamma 1 (G1m marker); immunoglobulin heavy constant gamma 3 (G3m marker)	IGHG1;IGHG3	143	6	24.2	24.2	21.5	36.105	309	34.2936	34.8298	34.67	34.2123	34.9056	34.4859	0.817677	0.0874183	0.0631968
Q01844	Q01844	EWS RNA binding protein 1	EWSR1	391	6	12.2	12.2	12.2	68.477	50	27.8178	27.5838	27.673	27.5581	28.0468	27.3461	0.85954	0.065734	0.0412
P15144	P15144	alanyl aminopeptidase, membrane	ANPEP	218	9	12.1	12.1	12.1	109.54	40	23.9536	24.9063	25.0163	24.2071	24.9692	24.9126	0.873213	0.0588799	-0.0709267
P22735	P22735	transglutaminase 1	TGM1	239	13	19.6	19.6	19.6	89.786	59	25.2906	25.0324	25.0114	25.5156	24.9327	24.7728	0.883984	0.0535558	0.0377649
Q96QA5	Q96QA5	gasdermin A	GSDMA	563	11	28.8	28.8	28.8	49.364	68	25.5551	25.9864	25.4109	26.0505	25.5373	25.4593	0.906918	0.0424321	-0.0315666
P04899;P09471;P19087;A8MTJ3;P11488	P04899	G protein subunit alpha i2	GNAI2	162	6	42.5	42.5	27.6	40.45	60	25.7977	26.9853	27.257	25.6169	27.2906	26.911	0.918311	0.0370103	0.0738506
P26373	P26373	ribosomal protein L13	RPL13	249	4	20.4	20.4	20.4	24.261	26	24.4997	24.9199	24.8285	24.5096	25.3162	24.5191	0.918568	0.0368889	-0.0322374
P05089	P05089	arginase 1	ARG1	164	11	52.5	52.5	52.5	34.735	86	26.2017	26.0649	26.0188	26.811	25.9302	25.4321	0.9312	0.0309571	0.0373891
P81605	P81605	dermcidin	DCD	379	6	47.3	47.3	47.3	11.284	40	27.1591	28.1694	27.4785	27.5471	27.5574	27.7385	0.970633	0.0129449	-0.0119292
Q5T749	Q5T749	keratinocyte proline rich protein	KPRP	466	22	47.7	47.7	47.7	64.135	130	26.5846	26.0691	25.835	26.7615	25.7686	25.9937	0.976575	0.0102944	-0.0116628
Q9NZ01	Q9NZ01	trans-2,3-enoyl-CoA reductase	TECR	594	6	19.8	19.8	19.8	36.034	32	24.6939	25.1908	24.4077	24.7333	24.776	24.7995	0.982193	0.00780326	-0.00545184

## Sheet: LFQ no filter
LFQ intensity A1	LFQ intensity A2	LFQ intensity A3	LFQ intensity B1	LFQ intensity B2	LFQ intensity B3	LFQ intensity C1	LFQ intensity C2	LFQ intensity C3	C: Only identified by site	C: Reverse	C: Potential contaminant	N: Peptides	N: Razor + unique peptides	N: Unique peptides	N: Sequence coverage [%]	N: Unique + razor sequence coverage [%]	N: Unique sequence coverage [%]	N: Mol. weight [kDa]	N: Q-value	N: Score	N: Intensity	N: MS/MS count	T: Protein IDs	T: Majority protein IDs	T: Protein names	T: Gene names	T: id
25586000000	33546000000	31411000000	32185000000	29635000000	22680000000	21918000000	29583000000	35829000000			+	9	9	9	37.2	37.2	37.2	24.409	0	323.31	187740000000	277	CON__P00761	CON__P00761			27
21057000000	30536000000	27334000000	29576000000	36638000000	21032000000	19903000000	32183000000	24060000000				8	8	6	24.2	24.2	21.5	36.105	0	6.3331	336150000000	309	P01857;P0DOX5;P01860;P01861	P01857;P0DOX5;P01860	immunoglobulin heavy constant gamma 1 (G1m marker); immunoglobulin heavy constant gamma 3 (G3m marker)	IGHG1;IGHG3	143
11937000000	11086000000	11892000000	10862000000	9069800000	11594000000	13926000000	11658000000	16713000000			+	82	82	60	74.4	74.4	66.5	66.038	0	323.31	440640000000	1277	P04264;CON__P04264	P04264;CON__P04264	keratin 1	KRT1	157
9530500000	8129500000	5763100000	7514100000	5330300000	9322000000	10891000000	9513400000	10318000000			+	55	54	38	66.4	66.4	57.9	58.826	0	323.31	211320000000	453	P13645;CON__P13645;Q2M2I5;CON__Q2M2I5;Q7Z3Y9;CON__A2AB72;CON__Q7Z3Y9	P13645;CON__P13645	keratin 10	KRT10	49
8105100000	9498000000	9715800000	17885000000	18918000000	12977000000	58787000	0	0				59	59	59	91.4	91.4	91.4	55.391	0	323.31	113100000000	337	Q14790	Q14790	caspase 8	CASP8	431
5254500000	4145200000	3684200000	3693700000	3836100000	4441300000	4252500000	4251700000	7131100000			+	65	65	64	79.5	79.5	79.5	62.064	0	323.31	124630000000	460	P35527;CON__P35527	P35527;CON__P35527	keratin 9	KRT9	272
4788100000	4161400000	4325800000	4451600000	3381000000	5865400000	5538500000	5454000000	6853700000			+	80	75	1	96.6	94.1	4.7	65.432	0	323.31	288970000000	953	P35908;CON__P35908v2	P35908;CON__P35908v2	keratin 2	KRT2	57
3810300000	5246700000	5004100000	5669600000	4438400000	4361100000	3835700000	6324200000	5769900000				39	39	39	68.8	68.8	68.8	54.169	0	323.31	110020000000	350	P19474	P19474	tripartite motif containing 21	TRIM21	230
1976400000	1554200000	1722900000	1401600000	1641800000	1780500000	2636500000	1677500000	1915300000			+	50	45	10	73.5	69.7	28.4	51.561	0	323.31	46566000000	316	P02533;CON__P02533;CON__Q9D312	P02533;CON__P02533	keratin 14	KRT14	29
1831200000	1546400000	1328800000	2957600000	2517400000	2095900000	1323800000	2679500000	2648600000				31	31	31	57.8	57.8	57.8	43.447	0	323.31	28420000000	196	Q92734	Q92734	trafficking from ER to golgi regulator	TFG	542
1416600000	1268700000	1247200000	1067600000	973310000	1447800000	1939300000	1219300000	1518900000			+	48	24	7	59.7	39.2	12.5	62.378	0	323.31	24174000000	145	P13647;CON__P13647	P13647;CON__P13647	keratin 5	KRT5	50
1338500000	756000000	1694700000	888310000	1542500000	1273200000	1776200000	1171600000	1133900000			+	49	35	0	64.2	52.7	0	59.998	0	323.31	36496000000	214	CON__P04259	CON__P04259			40
1118200000	2138500000	2543200000	1624100000	2000400000	769080000	747920000	1689600000	1381900000				22	22	1	68.8	68.8	4.5	41.792	0	323.31	41737000000	181	P63261	P63261	actin gamma 1	ACTG1	365
1073600000	1315500000	1303600000	1231800000	1057800000	863080000	813970000	1314100000	1156600000				23	23	4	63.4	63.4	16	49.83	0	323.31	20481000000	252	P68371;P04350;Q3ZCM7	P68371;P04350	tubulin beta 4B class IVb; tubulin beta 4A class Iva	TUBB4B;TUBB4A	371
1057600000	1475900000	1355900000	1320900000	1010100000	929230000	871630000	1342800000	1119600000				23	23	0	68.3	68.3	0	50.151	0	323.31	45382000000	308	P68363;Q9H853	P68363	tubulin alpha 1b	TUBA1B	369
1006900000	588660000	775020000	571740000	636720000	880990000	1176300000	700410000	1183000000			+	23	23	23	25.9	25.9	25.9	282.39	0	323.31	10758000000	129	Q86YZ3;CON__Q86YZ3	Q86YZ3;CON__Q86YZ3	hornerin	HRNR	86
877210000	1239100000	1389600000	1272700000	1185900000	1169600000	1651000000	2158200000	1782000000				3	3	3	19.6	19.6	19.6	23.063	0	7.5831	9539000000	46	B9A064;P0DOX8;P0CG04;P0DOY3;P0DOY2;P0CF74	B9A064;P0DOX8;P0CG04	immunoglobulin lambda like polypeptide 5; immunoglobulin lambda constant 1	IGLL5;IGLC1	17
861280000	673440000	742470000	612520000	866440000	502910000	615720000	971910000	507840000				13	13	11	23.4	23.4	23.4	53.425	0	309.92	18052000000	126	P35637	P35637	FUS RNA binding protein	FUS	274
648520000	713920000	707510000	686270000	1887200000	2873200000	740500000	560940000	596770000			+	91	91	86	88.6	88.6	87.5	69.293	0	323.31	80655000000	595	CON__P02769	CON__P02769			38
565190000	805140000	750100000	708870000	567670000	484830000	477380000	796530000	679750000				23	6	5	59.9	19.6	16.2	49.67	0	323.31	9342300000	99	P07437;A6NNZ2;Q9H4B7;CON__ENSEMBL:ENSBTAP00000025008	P07437	tubulin beta class I	TUBB	179
455950000	375530000	264560000	218550000	236760000	509610000	687410000	265110000	453840000			+	21	21	21	18	18	18	248.07	0	197.77	4220200000	82	Q5D862;CON__Q5D862	Q5D862;CON__Q5D862	filaggrin 2	FLG2	75
418620000	556300000	568350000	519050000	444210000	337790000	343890000	544510000	364160000				16	16	8	42.2	42.2	20.1	50.14	0	170.72	12586000000	126	P68104;Q5VTE0	P68104;Q5VTE0	eukaryotic translation elongation factor 1 alpha 1; eukaryotic translation elongation factor 1 alpha 1 pseudogene 5	EEF1A1;EEF1A1P5	368
388600000	202260000	396670000	330500000	455810000	475020000	662000000	379720000	342480000			+	42	24	22	76.7	52.9	52.9	51.267	0	323.31	11098000000	164	P08779;CON__P08779;CON__Q9Z2K1;CON__Q3ZAW8	P08779;CON__P08779	keratin 16	KRT16	46
379780000	0	0	0	196210000	262960000	271440000	0	0				5	5	5	20.4	20.4	20.4	26.238	0	4.3782	1541500000	19	Q5T750	Q5T750	KPRP N-terminal and LCE C-terminal like protein	KPLCE	467
368470000	0	0	395220000	491450000	309600000	465300000	433220000	361680000			+	49	3	1	64.2	7.3	2.7	60.024	0	21.819	2831400000	29	P48668;CON__P48668	P48668;CON__P48668	keratin 6C	KRT6C	58
340640000	208200000	398100000	0	0	69790000	0	0	69581000				3	3	3	26.9	26.9	26.9	14.095	0	19.12	1250600000	18	Q6FI13;P0C0S8;Q99878;Q9BTM1;Q16777;Q93077;Q7L7L0;P04908;Q96KK5;P20671;P16104;Q71UI9;P0C0S5;Q96QV6;Q8IUE6	Q6FI13;P0C0S8;Q99878;Q9BTM1;Q16777;Q93077;Q7L7L0;P04908;Q96KK5;P20671;P16104;Q71UI9;P0C0S5;Q96QV6		HIST2H2AA3;HIST1H2AG;HIST1H2AJ;H2AFJ;HIST2H2AC;HIST1H2AC;HIST3H2A;HIST1H2AB;HIST1H2AH;HIST1H2AD;H2AFX;H2AFV;H2AFZ;HIST1H2AA	163
320860000	219410000	467920000	0	373390000	294370000	455040000	0	301650000			+	47	2	2	62.1	3.5	3.5	60.044	0	3.7148	3791600000	31	P02538;CON__P02538	P02538;CON__P02538	keratin 6A	KRT6A	31
320310000	425300000	144530000	180290000	225030000	247480000	312820000	176640000	319330000			+	31	26	26	56.8	50.6	50.6	69.366	0	42.616	3792200000	116	P02768;CON__P02768-1	P02768;CON__P02768-1	albumin	ALB	37
285880000	424900000	275840000	0	0	0	0	0	0				8	8	8	32	32	32	32.509	0	91.552	2553000000	30	P50591	P50591	TNF superfamily member 10	TNFSF10	306
285480000	228130000	224760000	110490000	155650000	84513000	88874000	127250000	99531000				15	15	14	50.7	50.7	50.7	37.429	0	280.6	4178100000	80	P22626	P22626	heterogeneous nuclear ribonucleoprotein A2/B1	HNRNPA2B1	237
274510000	310140000	369680000	434090000	294770000	293010000	0	0	0			+	9	9	8	16.8	16.8	15.4	65.056	0	21.812	6860000000	60	CON__Q1RMK2	CON__Q1RMK2			65
262600000	386270000	409250000	296890000	276700000	203590000	151540000	228660000	195240000				27	27	22	47.8	47.8	42.7	70.897	0	262.57	14876000000	262	P11142;P54652	P11142	heat shock protein family A (Hsp70) member 8	HSPA8	202
257820000	259940000	88625000	161570000	239820000	149570000	55769000	70593000	76885000				17	17	17	40.3	40.3	40.3	52.049	0	84.471	4297200000	86	Q8N684	Q8N684	cleavage and polyadenylation specific factor 7	CPSF7	517
254940000	0	0	0	0	0	284970000	0	283720000			+	2	2	2	12.1	12.1	12.1	26.558	0	20.159	2952000000	16	P07477;CON__P07477;P07478;Q8NHM4	P07477;CON__P07477;P07478;Q8NHM4	serine protease 1; serine protease 2; PRSS3 pseudogene 2	PRSS1;PRSS2;PRSS3P2	42
253940000	389380000	387040000	145820000	141990000	132520000	154950000	179960000	179770000				4	4	4	60.4	60.4	60.4	77.038	0	255.48	2422300000	39	P0CG48;P0CG47;P62979;P62987	P0CG48;P0CG47;P62979;P62987	ubiquitin C; ubiquitin B; ribosomal protein S27a; ubiquitin A-52 residue ribosomal protein fusion product 1	UBC;UBB;RPS27A;UBA52	195
240690000	109970000	217490000	147230000	198750000	209230000	370510000	198510000	198040000			+	36	19	7	75.9	55.6	31	48.105	0	323.31	5336100000	110	Q04695;CON__Q04695	Q04695;CON__Q04695	keratin 17	KRT17	61
236580000	201170000	214000000	176720000	352860000	142540000	197610000	277290000	170610000				6	6	6	12.2	12.2	12.2	68.477	0	53.872	3230900000	50	Q01844	Q01844	EWS RNA binding protein 1	EWSR1	391
211980000	270480000	162980000	180880000	216360000	153440000	87265000	144320000	105440000				10	10	10	43.2	43.2	43.2	26.227	0	244.88	4333000000	110	O43809	O43809	nudix hydrolase 21	NUDT21	113
208560000	103440000	164750000	142600000	122860000	137400000	273480000	116420000	125940000			+	5	5	5	29.1	29.1	29.1	22.975	0	10.156	2110600000	67	CON__P02662	CON__P02662			32
195060000	0	274120000	589550000	0	533770000	0	0	0				10	10	10	74	74	74	23.279	0	203.18	2157100000	22	Q13158	Q13158	Fas associated via death domain	FADD	413
186600000	339570000	333230000	0	320020000	176030000	231630000	407650000	298760000				14	1	1	30	4.2	4.2	42.051	0	6.1171	2001200000	19	P68133;P68032;P62736;P63267	P68133;P68032;P62736;P63267	actin alpha 1, skeletal muscle; actin alpha cardiac muscle 1; actin alpha 2, smooth muscle; actin gamma 2, smooth muscle	ACTA1;ACTC1;ACTA2;ACTG2	367
173600000	179730000	206290000	141740000	152620000	113930000	65639000	117480000	85499000				22	22	22	31.4	31.4	31.4	95.737	0	323.31	6452100000	158	Q9BUJ2	Q9BUJ2	heterogeneous nuclear ribonucleoprotein U like 1	HNRNPUL1	573
173240000	178460000	172880000	138830000	113510000	189340000	218460000	185980000	171890000			+	21	19	19	39.6	39.6	39.6	56.865	0	200.21	5552400000	129	Q8N1N4;CON__Q7RTT2;CON__Q8N1N4-2	Q8N1N4;CON__Q7RTT2;CON__Q8N1N4-2	keratin 78	KRT78	513
170410000	182150000	213950000	0	0	31889000	50228000	0	0				5	5	5	50.5	50.5	50.5	11.367	0	3.958	916340000	22	P62805	P62805	H4 clustered histone 1	H4C1	349
165870000	244910000	211810000	116690000	95542000	194600000	188970000	179240000	184540000			+	23	18	14	41.2	36.2	28.5	61.901	0	323.31	7224600000	129	Q7Z794;CON__Q7Z794	Q7Z794;CON__Q7Z794	keratin 77	KRT77	85
164320000	135440000	128350000	118720000	97864000	159410000	198560000	143740000	163310000				34	34	34	41.9	41.9	41.9	113.75	0	323.31	5384200000	211	Q02413	Q02413	desmoglein 1	DSG1	392
160140000	101580000	104490000	0	0	99188000	134640000	86587000	81146000				12	12	12	45.4	45.4	45.4	46.276	0	14.09	1146600000	35	Q96P63	Q96P63	serpin family B member 12	SERPINB12	559
157480000	135050000	118910000	109870000	109560000	154470000	278850000	143180000	168020000				91	91	91	36.2	36.2	36.2	331.77	0	323.31	12340000000	510	P15924	P15924	desmoplakin	DSP	220
149870000	301890000	187010000	343660000	212840000	0	196110000	197510000	223930000				6	6	6	47.3	47.3	47.3	11.284	0	27.677	2513800000	40	P81605	P81605	dermcidin	DCD	379
146980000	278190000	304090000	0	0	0	0	0	0				13	13	13	37.5	37.5	37.5	47.878	0	26.15	1181800000	36	O14763	O14763	TNF receptor superfamily member 10b	TNFRSF10B	96
133020000	87789000	157290000	0	0	0	53758000	39929000	59933000				3	3	3	27.8	27.8	27.8	13.95	0	5.7533	724080000	23	P33778;Q99880;Q93079;Q99877;Q16778;P62807;P58876;O60814;Q5QNW6;P23527;Q99879;Q8N257;P57053;P06899;Q96A08	P33778;Q99880;Q93079;Q99877;Q16778;P62807;P58876;O60814;Q5QNW6;P23527;Q99879;Q8N257;P57053;P06899;Q96A08		HIST1H2BB;HIST1H2BL;HIST1H2BH;HIST1H2BN;HIST2H2BE;HIST1H2BC;HIST1H2BD;HIST1H2BK;HIST2H2BF;HIST1H2BO;HIST1H2BM;HIST3H2BB;H2BFS;HIST1H2BJ;HIST1H2BA	119
127710000	31902000	90131000	0	280310000	42621000	0	0	0			+	16	13	10	30.9	27	21	57.285	0	44.41	1046800000	27	P19013;CON__P19013	P19013;CON__P19013	keratin 4	KRT4	53
127040000	129150000	128220000	111870000	109910000	120370000	227750000	142790000	153830000				29	29	29	56.1	56.1	56.1	81.744	0	186.99	7141100000	209	P14923;P35222	P14923	junction plakoglobin	JUP	217
126380000	114740000	102100000	83077000	107530000	62687000	68269000	104320000	88215000				8	8	8	39	39	39	36.926	0	249.63	1993500000	75	P31942	P31942	heterogeneous nuclear ribonucleoprotein H3	HNRNPH3	266
119280000	106100000	87796000	83160000	71267000	81416000	98688000	0	104820000				6	6	5	29.6	29.6	24.1	22.11	0	5.3228	1094300000	32	Q06830	Q06830	peroxiredoxin 1	PRDX1	399
111430000	157990000	128380000	58156000	82875000	47476000	53807000	61713000	43630000				9	9	9	67.8	67.8	67.8	22.782	0	101.83	1210300000	37	P04792	P04792	heat shock protein family B (small) member 1	HSPB1	159
111030000	84642000	87720000	93391000	71874000	111520000	144070000	105980000	104530000				21	21	21	42.4	42.4	42.4	76.631	0	323.31	2565500000	141	Q08188	Q08188	transglutaminase 3	TGM3	401
109380000	145060000	50675000	83826000	77540000	84371000	218540000	0	65109000				6	6	6	50.5	50.5	50.5	10.834	0	111.44	1305000000	26	P05109	P05109	S100 calcium binding protein A8	S100A8	166
107140000	120110000	0	0	0	0	0	0	0				5	5	5	17.6	17.6	17.6	37.654	0	5.5316	303090000	11	P01876;P01877	P01876	immunoglobulin heavy constant alpha 1	IGHA1	145
105830000	122470000	101510000	76462000	60295000	114190000	144410000	112570000	119010000				12	12	12	27.5	27.5	27.5	52.562	0	57.175	2106800000	75	Q13867	Q13867	bleomycin hydrolase	BLMH	424
100640000	70403000	59857000	39911000	58174000	87560000	113770000	57162000	66815000				22	22	22	47.7	47.7	47.7	64.135	0	323.31	2823700000	130	Q5T749	Q5T749	keratinocyte proline rich protein	KPRP	466
99676000	245880000	322490000	215020000	203050000	170910000	99618000	155120000	175280000				78	78	78	45	45	45	265.55	0	323.31	15321000000	507	Q13085;O00763	Q13085	acetyl-CoA carboxylase alpha	ACACA	411
97695000	74193000	73417000	42598000	0	0	43567000	0	0				10	10	8	33	33	26.9	49.229	0	18.394	667630000	41	P31943;P55795	P31943	heterogeneous nuclear ribonucleoprotein H1	HNRNPH1	267
96674000	39098000	30593000	27534000	55632000	22579000	0	34427000	19624000				20	20	20	25.9	25.9	25.9	112.42	0	121.11	1238600000	82	P78347;Q6EKJ0;Q86UP8	P78347	general transcription factor IIi	GTF2I	373
93783000	138890000	124960000	103120000	47792000	56997000	142850000	102680000	97889000				10	10	4	34.6	34.6	15.8	32.852	0	13.792	1787400000	60	P05141;Q9H0C2	P05141	solute carrier family 25 member 5	SLC25A5	167
90342000	59527000	51389000	0	68051000	78478000	96505000	87205000	78613000				8	8	8	66.7	66.7	66.7	15.164	0	12.066	930010000	39	Q01469;A8MUU1	Q01469	fatty acid binding protein 5	FABP5	387
90333000	80472000	119480000	96096000	84265000	120120000	127720000	120920000	131050000				13	13	13	17.8	17.8	17.8	99.986	0	49.848	2371300000	71	Q08554	Q08554	desmocollin 1	DSC1	404
89769000	99670000	87414000	89443000	85124000	104200000	147610000	98333000	93657000				10	10	10	50.4	50.4	50.4	36.053	0	132.85	1712100000	45	P04406	P04406	glyceraldehyde-3-phosphate dehydrogenase	GAPDH	158
85141000	41693000	54442000	0	0	0	0	0	0				10	9	9	38.4	36	36	38.746	0	13.616	387900000	21	P09651;Q32P51	P09651;Q32P51	heterogeneous nuclear ribonucleoprotein A1; heterogeneous nuclear ribonucleoprotein A1 like 2	HNRNPA1;HNRNPA1L2	192
82901000	75679000	51238000	0	42216000	68726000	95480000	73713000	61135000				9	9	9	28.7	28.7	28.7	30.847	0	18.225	988900000	42	Q6ZVX7	Q6ZVX7	NCCRP1, F-box associated domain containing	NCCRP1	485
82099000	117290000	117790000	135240000	126140000	90588000	78198000	104810000	101300000				22	21	21	40.2	40.2	40.2	72.332	0	233.27	4041000000	143	P11021	P11021	heat shock protein family A (Hsp70) member 5	HSPA5	201
78831000	91379000	114320000	0	0	0	0	0	0				19	19	19	15.8	15.8	15.8	187.18	0	323.31	1033500000	54	Q7Z4S6;O75037;Q86VH2;Q2M1P5	Q7Z4S6	kinesin family member 21A	KIF21A	495
77201000	99339000	32367000	137680000	45812000	109660000	455090000	51571000	72585000				7	7	7	66.7	66.7	66.7	13.242	0	13.962	1652900000	46	P06702	P06702	S100 calcium binding protein A9	S100A9	172
77179000	70199000	67990000	71712000	54346000	76333000	117740000	63939000	45271000				11	11	11	52.5	52.5	52.5	34.735	0	259.81	1661900000	86	P05089	P05089	arginase 1	ARG1	164
74820000	53992000	52531000	35614000	70712000	28143000	49908000	76393000	48420000				2	2	2	19.3	19.3	19.3	13.373	0	4.3775	558770000	19	P60866	P60866	ribosomal protein S20	RPS20	323
72414000	78614000	78256000	75413000	69729000	49163000	44008000	64616000	57144000				18	18	18	35.1	35.1	35.1	73.68	0	107.63	2626500000	99	P38646	P38646	heat shock protein family A (Hsp70) member 9	HSPA9	276
69424000	75103000	75539000	58990000	54788000	78648000	105810000	75089000	78119000				14	14	14	46.3	46.3	46.3	38.604	0	260.84	2304800000	103	P07355;A6NMY6	P07355;A6NMY6	annexin A2; annexin A2 pseudogene 2	ANXA2;ANXA2P2	177
69060000	0	131220000	0	0	0	102660000	0	74543000			+	3	3	3	14	14	14	24.348	0	6.5887	616210000	17	CON__P02663	CON__P02663			33
65768000	38426000	22056000	39196000	67413000	27969000	30580000	37983000	21331000				17	17	16	34.6	34.6	32.9	73.243	0	54.831	1318000000	77	O00571;O15523;Q9NQI0	O00571;O15523	DEAD-box helicase 3 X-linked; DEAD-box helicase 3 Y-linked	DDX3X;DDX3Y	95
65263000	0	0	0	289970000	0	28299000	0	0			+	22	13	5	50	37.3	17.5	49.588	0	195.02	1132800000	39	P13646;CON__ENSEMBL:ENSP00000377550;CON__P13646-1	P13646;CON__ENSEMBL:ENSP00000377550;CON__P13646-1	keratin 13	KRT13	214
65084000	53658000	52897000	50513000	64442000	53874000	114860000	61324000	59646000				15	15	7	47.2	47.2	25.6	44.564	0	269.07	1181400000	103	P29508	P29508	serpin family B member 3	SERPINB3	257
64229000	0	0	0	0	29892000	0	0	0			+	22	10	9	40	26.5	24.9	57.769	0	247.5	537930000	20	CON__P02535-1	CON__P02535-1			30
64049000	77247000	92987000	82917000	56923000	0	0	0	0				7	6	6	12.7	10.9	10.9	69.147	0	4.0788	616210000	25	P17844;Q92841	P17844	DEAD-box helicase 5	DDX5	225
62796000	57624000	54237000	71616000	49805000	51933000	40885000	51591000	56136000				8	8	8	16.9	16.9	16.9	65.33	0	75.126	830090000	44	Q08380	Q08380	galectin 3 binding protein	LGALS3BP	403
62078000	43261000	30398000	0	0	42237000	88663000	39038000	40660000				2	2	2	22.3	22.3	22.3	11.801	0	3.1631	414520000	18	Q96FQ6	Q96FQ6	S100 calcium binding protein A16	S100A16	553
60002000	31937000	20989000	15974000	34844000	0	25228000	30893000	23876000				6	6	6	28.8	28.8	28.8	29.945	0	8.8031	422850000	27	P61247	P61247	ribosomal protein S3A	RPS3A	325
59755000	74535000	44153000	58102000	58290000	39226000	113390000	85480000	80580000				8	8	8	63.7	63.7	63.7	16.572	0	43.472	950400000	47	P12273	P12273	prolactin induced protein	PIP	208
58593000	97387000	96546000	67884000	63434000	39916000	41960000	73325000	50269000				14	14	14	33.8	33.8	33.8	56.65	0	56.533	1227800000	62	O43175	O43175	phosphoglycerate dehydrogenase	PHGDH	105
58329000	132860000	160390000	80540000	160380000	39278000	51457000	164170000	126190000				11	11	6	42.5	42.5	27.6	40.45	0	90.595	1501100000	60	P04899;P09471;P19087;A8MTJ3;P11488	P04899	G protein subunit alpha i2	GNAI2	162
58173000	32169000	31625000	25467000	43726000	19142000	38242000	53793000	0				9	9	9	36.9	36.9	36.9	31.324	0	7.9841	563390000	36	P15880	P15880	ribosomal protein S2	RPS2	219
58023000	67771000	89719000	67881000	0	62744000	56647000	86362000	60398000				22	3	2	63.9	12	9.1	49.895	0	94.144	691400000	26	Q9BQE3	Q9BQE3	tubulin alpha 1c	TUBA1C	568
57151000	105510000	128560000	138020000	136230000	100810000	0	0	0				22	22	22	36.2	36.2	36.2	75.93	0	41.178	2931300000	98	Q13546	Q13546	receptor interacting serine/threonine kinase 1	RIPK1	420
56527000	86810000	0	0	93769000	0	0	95423000	0				2	2	2	10.5	10.5	10.5	28.024	0	2.7476	394620000	18	P62917	P62917	ribosomal protein L8	RPL8	359
54709000	86163000	107010000	60409000	83725000	45710000	80592000	106550000	77863000				12	12	4	20.4	20.4	7.6	83.263	0	323.31	1459900000	86	P08238;Q58FF7	P08238	heat shock protein 90 alpha family class B member 1	HSP90AB1	184
54705000	86958000	103960000	298010000	247590000	184890000	0	0	0				22	22	22	47.9	47.9	47.9	55.343	0	190.27	4235800000	116	O15519	O15519	CASP8 and FADD like apoptosis regulator	CFLAR	102
54530000	81478000	104220000	0	0	0	0	0	0				38	38	38	33.4	33.4	33.4	166.98	0	323.31	2106700000	98	Q9BQS8	Q9BQS8	FYVE and coiled-coil domain autophagy adaptor 1	FYCO1	569
51876000	68925000	79510000	75856000	50611000	39716000	46658000	67161000	57830000				19	3	3	53.3	9.8	9.8	49.924	0	271.92	620070000	25	P68366	P68366	tubulin alpha 4a	TUBA4A	370
51121000	31167000	29955000	0	0	20582000	0	0	0				6	6	6	32.1	32.1	32.1	26.688	0	9.8001	370000000	24	P23396	P23396	ribosomal protein S3	RPS3	242
50084000	70883000	85909000	61496000	65542000	41076000	37647000	47322000	42734000				14	12	5	28.4	25.3	11.2	70.051	0	19.645	1137400000	60	P0DMV8;P0DMV9	P0DMV8;P0DMV9	heat shock protein family A (Hsp70) member 1A; heat shock protein family A (Hsp70) member 1B	HSPA1A;HSPA1B	196
49676000	51673000	52619000	45141000	69586000	50174000	63637000	65592000	38672000				8	6	6	20.1	17.7	17.7	61.829	0	88.884	655000000	31	Q92804	Q92804	TATA-box binding protein associated factor 15	TAF15	543
49300000	66479000	44612000	39851000	27170000	62813000	69500000	48695000	46134000				11	11	11	28.8	28.8	28.8	49.364	0	87.076	1154800000	68	Q96QA5	Q96QA5	gasdermin A	GSDMA	563
48111000	94651000	96467000	84767000	66880000	47973000	39905000	53121000	58408000				10	10	10	28.9	28.9	28.9	48.55	0	7.4867	651580000	34	Q15645	Q15645	thyroid hormone receptor interactor 13	TRIP13	445
47794000	34846000	0	24923000	41312000	22851000	27996000	44512000	30716000				2	2	2	14.4	14.4	14.4	16.445	0	2.4904	327440000	21	P62249	P62249	ribosomal protein S16	RPS16	335
47705000	48290000	30449000	31934000	45711000	24640000	33188000	44436000	38455000				8	8	8	33.5	33.5	33.5	29.597	0	13.219	535100000	33	P62701;P22090;Q8TD47	P62701	ribosomal protein S4 X-linked	RPS4X	346
46132000	32410000	0	0	33565000	0	28608000	30248000	27261000				4	4	4	22.6	22.6	22.6	24.205	0	132.62	271420000	25	P62241	P62241	ribosomal protein S8	RPS8	333
44974000	127460000	0	76483000	0	0	0	0	0			+	6	6	6	24	24	24	38.418	0	43.687	416530000	18	CON__P12763;P02765	CON__P12763			48
43306000	53986000	47806000	42082000	37098000	70111000	74098000	0	59068000				4	4	4	52	52	52	11.006	0	20.313	867590000	36	P01040	P01040	cystatin A	CSTA	137
42830000	0	0	0	0	0	16171000	0	0				3	3	3	3.8	3.8	3.8	138.94	0	15.539	107610000	7	P02452	P02452	collagen type I alpha 1 chain	COL1A1	146
42450000	0	0	32737000	28911000	40572000	59731000	38914000	42158000				7	7	7	33.2	33.2	33.2	34.258	0	11.165	529510000	27	P25311	P25311	alpha-2-glycoprotein 1, zinc-binding	AZGP1	245
42045000	43439000	0	0	0	41348000	51896000	0	0				2	2	2	7.9	7.9	7.9	51.522	0	38.517	312340000	17	Q15517	Q15517	corneodesmosin	CDSN	442
41043000	34316000	33821000	21975000	12791000	32932000	47969000	32025000	28666000				13	13	13	19.6	19.6	19.6	89.786	0	33.867	918570000	59	P22735	P22735	transglutaminase 1	TGM1	239
39210000	61934000	0	0	34543000	0	0	32803000	0				5	5	5	11.2	11.2	11.2	55.01	0	66.538	323460000	24	Q01650	Q01650	solute carrier family 7 member 5	SLC7A5	389
38966000	58552000	43270000	37308000	30911000	33868000	38118000	22074000	32200000			+	8	8	8	45.7	45.7	45.7	18.281	0	13.818	805930000	51	CON__P02754	CON__P02754			36
37376000	46802000	0	0	0	0	0	0	0				2	2	2	10.2	10.2	10.2	27.399	0	3.1434	287590000	13	P60900	P60900	proteasome 20S subunit alpha 6	PSMA6	324
37361000	34140000	0	0	0	17970000	0	0	0				4	4	2	39.3	39.3	14.3	9.461	0	4.0908	239240000	14	P42677	P42677	ribosomal protein S27	RPS27	282
37113000	30686000	0	22815000	18061000	24763000	51077000	22214000	21778000				6	6	6	18	18	18	44.552	0	18.51	434120000	37	P07339	P07339	cathepsin D	CTSD	176
36960000	32973000	39346000	22396000	0	0	24452000	0	0				3	3	3	37.8	37.8	37.8	13.281	0	4.6461	195820000	16	P62314	P62314	small nuclear ribonucleoprotein D1 polypeptide	SNRPD1	342
35764000	30384000	38324000	0	0	0	0	0	0				6	6	6	18.5	18.5	18.5	39.594	0	8.1474	193710000	11	P51991	P51991	heterogeneous nuclear ribonucleoprotein A3	HNRNPA3	311
35745000	30407000	30125000	20485000	17852000	37796000	45006000	33047000	39483000				12	12	12	35.3	35.3	35.3	59.755	0	43.467	890800000	72	P04040	P04040	catalase	CAT	152
34014000	49140000	39482000	40938000	33135000	34616000	31998000	49029000	31895000				4	4	4	28.9	28.9	28.9	18.998	0	11.648	593600000	34	P51571	P51571	signal sequence receptor subunit 4	SSR4	309
33921000	0	0	15921000	34782000	0	0	40853000	0				3	3	3	25.2	25.2	25.2	17.222	0	3.1615	239940000	16	P62277	P62277	ribosomal protein S13	RPS13	341
33875000	41769000	56967000	44110000	43242000	46783000	98862000	51353000	42349000				6	6	6	18.9	18.9	18.9	47.168	0	10.557	829600000	38	P06733;P13929;P09104	P06733	enolase 1	ENO1	173
33024000	12389000	14175000	0	10313000	6807700	0	0	0				8	8	8	7.6	7.6	7.6	140.96	0	6.4961	204060000	22	Q08211	Q08211	DExH-box helicase 9	DHX9	402
32680000	33241000	44775000	32111000	30694000	23173000	32347000	43056000	30133000				11	11	11	27.1	27.1	27.1	61.054	0	21.458	534240000	40	P10809	P10809	heat shock protein family D (Hsp60) member 1	HSPD1	199
32598000	26201000	24423000	21707000	0	30354000	41740000	28485000	30182000			+	15	15	15	38.7	38.7	38.7	50.525	0	79.444	694890000	58	Q6KB66;CON__Q6KB66-1;CON__Q0VBK2	Q6KB66;CON__Q6KB66-1	keratin 80	KRT80	81
31998000	25628000	21317000	30884000	0	31748000	35398000	0	28157000				12	12	12	25.2	25.2	25.2	80.355	0	136.17	520610000	41	O75342	O75342	arachidonate 12-lipoxygenase, 12R type	ALOX12B	123
31962000	0	0	0	0	0	32238000	24284000	0				3	3	3	47.7	47.7	47.7	11.765	0	26.489	190970000	22	P01834;P0DOX7	P01834;P0DOX7	immunoglobulin kappa constant	IGKC	142
31715000	48587000	39142000	22757000	22131000	22791000	19061000	27193000	25222000				8	8	8	17.3	17.3	17.3	67.993	0	23.445	603930000	61	P08195	P08195	solute carrier family 3 member 2	SLC3A2	183
29787000	57896000	89188000	45580000	34863000	7283300	5888100	82372000	42847000				31	31	30	38.5	38.5	37.8	121.68	0	109.72	1684700000	119	O00159	O00159	myosin IC	MYO1C	93
29531000	33030000	24820000	26825000	25410000	39689000	101220000	32446000	34602000				14	14	14	60.3	60.3	60.3	27.679	0	42.92	1124100000	62	P31944	P31944	caspase 14	CASP14	268
29137000	0	26737000	0	0	0	0	43505000	0				2	2	2	14.1	14.1	14.1	21.397	0	3.0869	209030000	11	P18621	P18621	ribosomal protein L17	RPL17	228
29065000	0	0	0	0	24577000	42740000	30175000	20048000				4	3	3	18.7	13.1	13.1	21.892	0	3.0249	191350000	17	P32119	P32119	peroxiredoxin 2	PRDX2	269
28788000	29850000	34251000	49011000	33261000	28603000	0	0	0			+	7	7	7	5.3	5.3	5.3	187.37	0	7.2929	361020000	37	CON__Q2UVX4;P01024	CON__Q2UVX4			67
28111000	37877000	37970000	0	0	0	0	0	0				3	3	3	2	2	2	205.42	0	34.043	148690000	12	E9PAV3;Q13765;Q9BZK3	E9PAV3;Q13765	nascent polypeptide associated complex subunit alpha	NACA	91
27279000	39975000	28496000	29879000	0	39626000	45748000	39035000	34099000				9	9	9	19.8	19.8	19.8	72.697	0	34.548	745050000	52	P42357	P42357	histidine ammonia-lyase	HAL	281
27250000	43638000	51302000	35845000	34611000	26598000	19576000	36161000	25947000				25	25	24	20.9	20.9	20.3	164.94	0	44.337	1145200000	109	P31327	P31327	carbamoyl-phosphate synthase 1	CPS1	262
27140000	38299000	22256000	0	0	22278000	27892000	28728000	29200000				6	6	6	19.8	19.8	19.8	36.034	0	6.0169	417290000	32	Q9NZ01	Q9NZ01	cytochrome P450 family 21 subfamily A member 2	TECR	594
26659000	11865000	12551000	0	0	0	8713300	0	0				8	8	8	17.5	17.5	17.5	69.602	0	14.592	140000000	18	O60506;O43390	O60506	trans-2,3-enoyl-CoA reductase	SYNCRIP	116
26437000	0	17242000	0	0	0	0	0	0				2	2	2	11.5	11.5	11.5	30.84	0	2.5629	77246000	5	Q13151	Q13151	synaptotagmin binding cytoplasmic RNA interacting protein	HNRNPA0	412
25469000	21122000	16009000	14344000	0	17899000	29891000	21952000	16107000			+	9	8	8	31.8	30.1	30.1	48.131	0	13.588	294280000	40	Q9C075;CON__Q9C075;CON__Q99PS0	Q9C075;CON__Q9C075	heterogeneous nuclear ribonucleoprotein A0	KRT23	89
25329000	37007000	44919000	0	29724000	18929000	0	18705000	0				9	7	5	24.7	20.9	15.6	48.057	0	24.268	293020000	32	P05783;CON__H-INV:HIT000015463	P05783	keratin 23	KRT18	170
25136000	22632000	39317000	0	0	0	21602000	0	0				10	10	10	14.4	14.4	14.4	114.76	0	33.583	206650000	24	P16615;O14983;Q93084	P16615	keratin 18	ATP2A2	223
24553000	61432000	83597000	28551000	43063000	11975000	24411000	59129000	36122000				31	31	31	24.4	24.4	24.4	191.61	0	87.594	1604900000	128	Q00610;P53675	Q00610	ATPase sarcoplasmic/endoplasmic reticulum Ca2+ transporting 2	CLTC	383
24536000	30485000	0	21644000	0	23732000	38197000	22740000	27518000				5	5	5	10.4	10.4	10.4	60.673	0	43.592	303830000	22	Q16610	Q16610	clathrin heavy chain	ECM1	449
24372000	58654000	56150000	0	58228000	21379000	27682000	79953000	54327000				6	6	3	20.6	20.6	11.2	37.331	0	24.301	528200000	26	P62879;Q9HAV0	P62879;Q9HAV0	extracellular matrix protein 1	GNB2;GNB4	355
24056000	0	0	26790000	0	0	26046000	0	26833000				3	3	3	9.6	9.6	9.6	67.877	0	7.6226	163720000	14	P29401	P29401	G protein subunit beta 2	TKT	256
23722000	31743000	29794000	21618000	32869000	21731000	23885000	41776000	24043000				4	4	4	20.4	20.4	20.4	24.261	0	44.327	407650000	26	P26373	P26373	ribosomal protein L13	RPL13	249
23638000	61508000	93745000	12923000	18258000	13439000	0	0	0			+	21	12	10	37.3	28.6	23.8	53.704	0	256.67	564770000	44	P05787;CON__P05787;CON__H-INV:HIT000292931;CON__Q9H552;CON__H-INV:HIT000016045	P05787;CON__P05787	keratin 8	KRT8	41
23190000	0	0	18284000	0	0	157620000	0	0				4	4	4	39	39	39	15.075	0	62.628	405480000	14	P47929	P47929	galectin 7	LGALS7	292
23161000	0	0	0	0	0	20349000	0	0				2	2	2	11.6	11.6	11.6	28.68	0	1.7172	58447000	8	P62753	P62753	ribosomal protein S6	RPS6	348
22697000	27839000	0	0	0	16280000	0	0	0				4	4	4	12.7	12.7	12.7	51.109	0	6.6679	179360000	17	P41091;Q2VIR3	P41091;Q2VIR3	eukaryotic translation initiation factor 2 subunit gamma	EIF2S3;EIF2S3L	280
22108000	75296000	101080000	1421700	7487500	3330000	8309300	6229900	0				47	47	43	13.6	13.6	12.2	531.78	0	79.158	1176100000	119	Q15149	Q15149	plectin	PLEC	435
21970000	25157000	16253000	18597000	24420000	20191000	30042000	18851000	29503000				5	5	5	23.1	23.1	23.1	60.54	0	46.638	365940000	31	Q6UWP8	Q6UWP8	suprabasin	SBSN	481
21184000	27687000	32096000	0	0	13650000	28617000	0	0				13	13	13	23	23	23	74.139	0	12.151	281770000	31	P02545	P02545	lamin A/C	LMNA	148
21087000	17617000	0	0	0	0	0	0	0				2	2	2	5.4	5.4	5.4	43.062	0	1.4002	56293000	7	Q12905	Q12905	interleukin enhancer binding factor 2	ILF2	410
20254000	30542000	48352000	23738000	28613000	16663000	18864000	31080000	17219000				13	13	13	8	8	8	226.53	0	26.477	469030000	59	P35579;P35580	P35579	myosin heavy chain 9	MYH9	273
19836000	0	19032000	0	25188000	0	21408000	0	0				5	5	5	21.5	21.5	21.5	32.728	0	20.318	151990000	20	Q02878	Q02878	ribosomal protein L6	RPL6	394
19723000	14423000	47818000	14140000	14549000	0	0	0	0				7	7	7	12.7	12.7	12.7	73.867	0	7.8635	243690000	24	Q9P2N7;Q9P2J3	Q9P2N7;Q9P2J3	kelch like family member 13; kelch like family member 9	KLHL13;KLHL9	600
19584000	41890000	36704000	18249000	20078000	13453000	5781500	9401700	0				24	23	23	14.6	14.2	14.2	242.98	0	64.05	682250000	80	P27708	P27708	carbamoyl-phosphate synthetase 2, aspartate transcarbamylase, and dihydroorotase	CAD	253
19526000	36385000	49679000	29448000	31913000	19861000	21309000	27964000	20757000				24	24	24	13.4	13.4	13.4	280.74	0	43.445	800560000	103	P21333;O75369;Q14315	P21333	filamin A	FLNA	232
19193000	20921000	22391000	0	26814000	15669000	15654000	24744000	18915000				4	4	4	9.8	9.8	9.8	49.593	0	296.25	255540000	19	O95429	O95429	BAG cochaperone 4	BAG4	131
19161000	0	12329000	0	0	0	0	0	0				3	3	3	14.2	14.2	14.2	36.224	0	3.6486	53152000	6	Q99729	Q99729	heterogeneous nuclear ribonucleoprotein A/B	HNRNPAB	567
19063000	0	0	0	0	0	24556000	0	18044000				6	6	6	5.6	5.6	5.6	629.09	0	5.4369	123540000	17	Q09666	Q09666	AHNAK nucleoprotein	AHNAK	406
19039000	27155000	21649000	32574000	0	18144000	0	0	0			+	9	9	9	9.3	9.3	9.3	164.34	0	9.4549	249930000	27	CON__ENSEMBL:ENSBTAP00000024146	CON__ENSEMBL:ENSBTAP00000024146			21
18797000	0	0	17137000	0	0	0	0	0				2	2	2	4.5	4.5	4.5	59.209	0	14.637	116490000	14	Q16630	Q16630	cleavage and polyadenylation specific factor 6	CPSF6	450
18735000	0	0	0	0	19296000	29934000	0	0				5	5	5	54.8	54.8	54.8	11.662	0	120.44	159350000	12	Q9HCY8	Q9HCY8	S100 calcium binding protein A14	S100A14	587
18613000	45286000	35772000	0	6225700	0	0	0	0				18	18	18	14.9	14.9	14.9	189.25	0	40.999	401530000	54	P46940;Q13576;Q86VI3	P46940	IQ motif containing GTPase activating protein 1	IQGAP1	290
18216000	26740000	0	0	0	0	0	0	0				3	3	3	16.3	16.3	16.3	23.432	0	1.2963	133680000	10	P50914	P50914	ribosomal protein L14	RPL14	307
18011000	0	0	0	0	0	23334000	0	0				3	3	3	7.3	7.3	7.3	47.697	0	2.3757	157810000	12	P36578	P36578	ribosomal protein L4	RPL4	275
17837000	24221000	0	0	22918000	0	0	24008000	0				5	5	5	32	32	32	22.127	0	3.7988	159190000	20	P62081	P62081	ribosomal protein S7	RPS7	332
17761000	50144000	84737000	39294000	66493000	4285600	34365000	87089000	71932000				30	30	28	34.1	34.1	31.8	131.98	0	67.699	1850300000	123	O43795	O43795	myosin IB	MYO1B	112
17412000	21755000	0	0	0	0	35316000	0	0				5	5	5	10	10	10	68.064	0	4.9692	161300000	17	Q8WVV4	Q8WVV4	POF1B actin binding protein	POF1B	534
17270000	44169000	18554000	40432000	0	0	0	0	0			+	6	6	6	16.8	16.8	16.8	46.103	0	3.8446	232950000	15	CON__P34955	CON__P34955			55
17073000	18653000	0	0	19572000	0	18794000	26849000	0				5	5	5	29.7	29.7	29.7	34.273	0	11.97	188210000	18	P05388;Q8NHW5	P05388;Q8NHW5	ribosomal protein lateral stalk subunit P0; ribosomal protein lateral stalk subunit P0 pseudogene 6	RPLP0;RPLP0P6	169
16711000	0	23461000	0	11475000	0	0	0	0				4	4	4	13.1	13.1	13.1	46.153	0	5.983	118210000	13	P60842;Q14240	P60842	eukaryotic translation initiation factor 4A1	EIF4A1	322
16329000	21600000	35657000	22259000	24921000	15068000	0	25731000	13631000				6	6	6	8.3	8.3	8.3	124.11	0	5.421	194780000	25	O94875	O94875	sorbin and SH3 domain containing 2	SORBS2	128
16246000	31444000	33935000	16370000	36549000	11559000	19367000	32845000	31583000				9	9	9	12.1	12.1	12.1	109.54	0	15.588	387990000	40	P15144	P15144	alanyl aminopeptidase, membrane	ANPEP	218
16006000	14105000	15596000	18489000	21231000	18615000	23390000	34761000	14306000				3	3	3	26.6	26.6	26.6	21.863	0	8.2844	179070000	26	P32969	P32969	ribosomal protein L9	RPL9	270
15577000	13849000	0	0	0	0	0	0	0				2	2	2	15.1	15.1	15.1	13.916	0.0023202	1.2	64798000	7	P62318	P62318	small nuclear ribonucleoprotein D3 polypeptide	SNRPD3	344
15351000	17743000	0	0	21238000	13560000	19145000	19778000	16703000				4	4	4	14.5	14.5	14.5	50.976	0	5.1769	178630000	20	P61978	P61978	heterogeneous nuclear ribonucleoprotein K	HNRNPK	331
14909000	28678000	23384000	28347000	23013000	15695000	20414000	27406000	27506000				8	8	8	19.5	19.5	19.5	59.75	0	28.296	500100000	47	P25705	P25705	ATP synthase F1 subunit alpha	ATP5A1	246
14877000	17795000	13475000	0	18111000	0	14016000	26328000	15240000				4	4	4	37.6	37.6	37.6	17.818	0	7.1304	183750000	21	P30050	P30050	ribosomal protein L12	RPL12	259
14535000	0	0	0	0	14159000	18141000	14858000	0				2	2	2	8	8	8	32.235	0	3.3677	119360000	14	P43307	P43307	signal sequence receptor subunit 1	SSR1	284
14344000	19394000	23465000	0	17285000	0	12868000	19070000	0				13	3	1	31.8	8.4	3.8	50.432	0	12.509	151550000	24	Q13509	Q13509	tubulin beta 3 class III	TUBB3	418
14281000	0	0	13831000	0	19600000	0	22193000	0				2	2	2	3.6	3.6	3.6	99.968	0	8.4525	114970000	14	Q14574	Q14574	desmocollin 3	DSC3	429
13620000	12716000	0	0	0	0	0	0	0				2	2	2	8.4	8.4	8.4	46.108	0	2.5597	72126000	8	P39023	P39023	ribosomal protein L3	RPL3	277
13352000	19506000	18036000	14521000	19020000	13573000	0	14246000	9763500				16	16	16	4.8	4.8	4.8	469.08	0	20.616	263640000	49	P78527	P78527	protein kinase, DNA-activated, catalytic subunit	PRKDC	376
12557000	16453000	13926000	13075000	0	9523500	0	14032000	16314000				5	5	5	12.2	12.2	12.2	56.598	0	5.254	110230000	21	Q15758	Q15758	solute carrier family 1 member 5	SLC1A5	446
12277000	0	20614000	0	0	0	0	0	0				8	8	8	14.9	14.9	14.9	69.842	0	6.2809	80153000	16	P12956	P12956	X-ray repair cross complementing 6	XRCC6	210
12176000	0	0	0	0	12987000	19647000	0	0				3	3	3	10.9	10.9	10.9	47.351	0	3.2373	93087000	14	Q9UI42	Q9UI42	carboxypeptidase A4	CPA4	606
12146000	14722000	17815000	21476000	28802000	0	0	19416000	0				10	10	10	10.4	10.4	10.4	194	0	163.97	273680000	37	Q9UPQ9	Q9UPQ9	trinucleotide repeat containing adaptor 6B	TNRC6B	621
11911000	14168000	0	12006000	16070000	12529000	21112000	0	0				6	6	4	30.6	30.6	23.3	27.745	0	6.2305	209040000	37	P63104;P27348;P31946;P61981;P31947;Q04917	P63104	tyrosine 3-monooxygenase/tryptophan 5-monooxygenase activation protein zeta	YWHAZ	364
11718000	0	22768000	0	0	11709000	0	0	0				10	3	3	15.8	4.8	4.8	84.659	0	23.987	151090000	17	P07900;Q14568;Q58FF6;Q58FF8;Q58FG0;Q58FG1	P07900	heat shock protein 90 alpha family class A member 1	HSP90AA1	181
11676000	19486000	16815000	0	0	0	0	0	0				3	3	3	13.7	13.7	13.7	31.35	0	3.2119	127260000	12	P47756	P47756	capping actin protein of muscle Z-line subunit beta	CAPZB	291
11578000	0	0	0	0	0	11490000	17836000	11051000				3	3	3	13.3	13.3	13.3	30.54	0	3.1134	107400000	15	Q13162	Q13162	peroxiredoxin 4	PRDX4	414
11158000	24751000	24049000	0	33239000	0	0	40236000	33032000				7	6	6	20.6	17.8	17.8	45.664	0	4.9992	278810000	27	P63092;Q5JWF2;P38405	P63092;Q5JWF2	GNAS complex locus	GNAS	362
11082000	0	9329700	8569600	0	0	0	9999900	0				3	3	3	3.7	3.7	3.7	97.207	0	2.3644	85332000	15	Q9UKV8;Q9UL18;Q9H9G7;Q9HCK5	Q9UKV8;Q9UL18	argonaute RISC catalytic component 2; argonaute RISC catalytic component 1	AGO2;AGO1	612
10581000	19793000	22666000	58039000	40718000	33521000	0	0	0				9	9	9	25	25	25	58.95	0	323.31	626240000	49	Q92851	Q92851	caspase 10	CASP10	544
10425000	21875000	16749000	0	0	14387000	28466000	0	18863000				4	4	4	11	11	11	56.559	0	7.2281	149590000	18	P06576	P06576	ATP synthase F1 subunit beta	ATP5B	171
9984800	0	17378000	14471000	0	16542000	30368000	20815000	13406000				11	11	11	26.7	26.7	26.7	57.936	0	39.089	272560000	37	P14618	P14618	pyruvate kinase M1/2	PKM	216
9007000	11255000	21002000	7468800	32541000	0	0	7903900	0				16	16	16	9.4	9.4	9.4	284.54	0	16.022	265750000	43	Q13813	Q13813	spectrin alpha, non-erythrocytic 1	SPTAN1	422
8249600	0	0	0	0	0	11086000	0	0				4	4	4	18.6	18.6	18.6	28.48	0	2.4603	73232000	13	P28074	P28074	proteasome 20S subunit beta 5	PSMB5	255
7775300	0	0	0	0	8615000	0	0	0				3	3	3	22.9	22.9	22.9	22.949	0	9.6941	70870000	16	P49720	P49720	proteasome 20S subunit beta 3	PSMB3	299
7769400	0	0	0	0	8067900	34661000	0	0				5	5	4	47.6	47.6	40.8	15.998	0	11.829	96904000	13	P68871;P02042;P69892;P69891;P02100	P68871;P02042	hemoglobin subunit beta; hemoglobin subunit delta	HBB;HBD	372
7567900	51214000	76469000	22794000	15230000	9826600	16627000	18592000	0				20	20	13	31.3	31.3	21.7	103.06	0	51.154	478820000	60	P12814;P35609;Q08043	P12814	actinin alpha 1	ACTN1	209
4826200	0	0	0	0	6383600	7287300	0	0				3	3	3	23.1	23.1	23.1	25.898	0	4.2137	50979000	18	P25787	P25787	proteasome 20S subunit alpha 2	PSMA2	247
0	0	0	0	0	0	0	0	0				1	1	1	7.6	7.6	7.6	13.148	0	1.4009	6062900000	12	A0A0C4DH55;A0A075B6H7;P01624	A0A0C4DH55;A0A075B6H7;P01624	immunoglobulin kappa variable 3D-7; immunoglobulin kappa variable 3-7	IGKV3D-7;IGKV3-7	0
0	0	0	0	0	0	0	0	0	+			1	1	1	7.4	7.4	7.4	12.814	1	-2	0	0	A0A075B6I0	A0A075B6I0	immunoglobulin lambda variable 8-61	IGLV8-61	1
0	0	0	0	0	0	0	0	0				1	1	1	13.9	13.9	13.9	12.332	0	1.4313	23461000	2	A0A075B6K5;P80748	A0A075B6K5;P80748	immunoglobulin lambda variable 3-9	IGLV3-9	2
0	0	0	0	0	0	0	0	0				2	2	2	15	15	15	13.085	0	4.4796	62414000	4	A2NJV5;A0A075B6S2;A0A0C4DH68;A0A0A0MRZ7;A0A075B6R9	A2NJV5;A0A075B6S2;A0A0C4DH68;A0A0A0MRZ7;A0A075B6R9	immunoglobulin kappa variable A18; immunoglobulin kappa variable 2D-29; immunoglobulin kappa variable 2-24; immunoglobulin kappa variable 2D-26; immunoglobulin kappa variable 2D-24	IGKV A18;IGKV2D-29;IGKV2-24;IGKV2D-26;IGKV2D-24	3
0	0	0	0	0	0	0	0	0				1	1	1	9.2	9.2	9.2	12.858	0	1.3171	5829400	1	A0A0B4J1V6;A0A0A0MS15	A0A0B4J1V6;A0A0A0MS15	immunoglobulin heavy variable 3-73; immunoglobulin heavy variable 3-49	IGHV3-73;IGHV3-49	4
0	0	0	0	0	0	0	0	0				1	1	1	9.2	9.2	9.2	13.203	0	30.737	298540000	16	A0A0B4J1Y9	A0A0B4J1Y9	immunoglobulin heavy variable 3-72	IGHV3-72	5
0	0	0	0	0	0	0	0	0				1	1	1	13.7	13.7	13.7	12.569	0	5.2042	444680000	5	P0DP09;A0A0B4J2D9	P0DP09;A0A0B4J2D9	immunoglobulin kappa variable 1D-13	IGKV1D-13	6
0	0	0	0	0	0	0	0	0				1	1	1	9.4	9.4	9.4	12.933	0	1.5958	25001000	3	P01743;P01742;P0DP01;A0A0C4DH29;A0A0B4J2H0	P01743;P01742;P0DP01;A0A0C4DH29;A0A0B4J2H0	immunoglobulin heavy variable 1-3; immunoglobulin heavy variable 1-69-2	IGHV1-3;IGHV1-69-2	7
0	0	0	0	0	0	0	0	0	+			1	1	1	18.3	18.3	18.3	12.827	1	-2	0	0	A0A1B0GX31;A0A0K0K1E9	A0A1B0GX31;A0A0K0K1E9			8
0	0	0	0	0	0	0	0	0	+			1	1	1	1.4	1.4	1.4	154.31	1	-2	0	0	A3KN83	A3KN83	strawberry notch homolog 1	SBNO1	9
0	0	0	0	0	0	0	0	0	+			2	2	2	1.8	1.8	1.8	173.4	1	-2	0	0	A4FU69	A4FU69	EF-hand calcium binding domain 5	EFCAB5	10
0	0	0	0	0	0	0	0	0	+			1	1	1	1.4	1.4	1.4	125.69	1	-2	0	0	A5PLK6	A5PLK6	regulator of G protein signaling like 1	RGSL1	11
0	0	0	0	0	0	0	0	0				3	1	1	6.3	3.8	3.8	49.908	0	323.31	396710000	17	A6NHL2	A6NHL2	tubulin alpha like 3	TUBAL3	12
0	0	0	0	0	0	0	0	0				1	1	1	6.5	6.5	6.5	20.825	0.0022624	1.1395	17227000	8	P61224;P62834;A6NIZ1	P61224;P62834;A6NIZ1	RAP1B, member of RAS oncogene family; RAP1A, member of RAS oncogene family	RAP1B;RAP1A	13
0	0	0	0	0	0	0	0	0	+			1	1	1	3.8	3.8	3.8	32.238	1	-2	0	0	A6NLU0;F8VTS6	A6NLU0;F8VTS6	ret finger protein like 4A; ret finger protein like 4A like 1	RFPL4A;RFPL4AL1	14
0	0	0	0	0	0	0	0	0				5	5	5	4.4	4.4	4.4	161.1	0	3.4128	66089000	8	A8K2U0	A8K2U0	alpha-2-macroglobulin like 1	A2ML1	15
0	0	0	0	0	0	0	0	0				1	1	1	3.9	3.9	3.9	33.67	0.0022472	1.129	62790000	2	P07910;O60812;B7ZW38;B2RXH8;P0DMR1	P07910;O60812;B7ZW38;B2RXH8;P0DMR1	heterogeneous nuclear ribonucleoprotein C	HNRNPC;HNRNPCL1;HNRNPCL3;HNRNPCL2;HNRNPCL4	16
0	0	0	0	0	0	0	0	0			+	1	1	1	0.9	0.9	0.9	192.99	0	1.4012	10486000	3	CON__ENSEMBL:ENSBTAP00000007350	CON__ENSEMBL:ENSBTAP00000007350			18
0	0	0	0	0	0	0	0	0			+	2	1	1	21.9	16.1	16.1	14.629	0	1.7718	120490000	1	CON__ENSEMBL:ENSBTAP00000011227;CON__ENSEMBL:ENSBTAP00000033053	CON__ENSEMBL:ENSBTAP00000011227;CON__ENSEMBL:ENSBTAP00000033053			19
0	0	0	0	0	0	0	0	0			+	2	2	2	25.7	25.7	25.7	11.756	0	5.5745	285330000	6	CON__ENSEMBL:ENSBTAP00000014147	CON__ENSEMBL:ENSBTAP00000014147			20
0	74167000	0	0	0	66262000	0	0	0			+	4	4	4	13.7	13.7	13.7	43.9	0	61.13	602970000	9	CON__ENSEMBL:ENSBTAP00000024466;CON__ENSEMBL:ENSBTAP00000024462	CON__ENSEMBL:ENSBTAP00000024466;CON__ENSEMBL:ENSBTAP00000024462			22
0	0	0	0	0	0	0	0	0			+	19	3	2	21.1	7.8	5.8	63.165	0	34.681	17995000	4	CON__ENSEMBL:ENSBTAP00000038253	CON__ENSEMBL:ENSBTAP00000038253			23
0	0	0	0	0	0	0	0	0			+	10	2	0	22.6	6.2	0	53.5	0	1.9096	65702000	8	O43790;CON__O43790	O43790;CON__O43790	keratin 86	KRT86	24
0	0	0	0	0	0	0	0	0			+	8	1	0	21	2.7	0	45.94	0	1.4638	22003000	2	O76009;CON__Q6NTB9;CON__O76009;Q6A162;CON__Q6IFU5	O76009;CON__Q6NTB9;CON__O76009	keratin 33A	KRT33A	25
0	0	0	0	0	0	0	0	0			+	5	3	3	11.3	7.9	7.9	52.247	0	4.2507	61999000	3	O76013;CON__O76013	O76013;CON__O76013	keratin 36	KRT36	26
0	0	0	0	0	0	0	0	0			+	2	1	1	15.2	8.3	8.3	15.954	0.0022883	1.156	26614000	7	CON__P02070;CON__Q3SX09	CON__P02070;CON__Q3SX09			28
0	0	0	0	0	0	0	0	0			+	1	1	1	9.1	9.1	9.1	23.583	0	29.298	0	0	CON__P02666	CON__P02666			34
0	0	0	0	0	0	0	0	0			+	1	1	1	10.7	10.7	10.7	18.974	0	8.115	18125000	2	CON__P02668	CON__P02668			35
0	0	0	0	0	0	0	0	0			+	2	2	2	1.7	1.7	1.7	138.44	0	1.4717	5557600	2	CON__P04258;P02461	CON__P04258;P02461	collagen type III alpha 1 chain	COL3A1	39
0	0	0	0	0	0	0	0	0	+		+	13	1	0	24.2	2.2	0	44.105	1	-2	226080000	5	P08727;CON__P08727	P08727;CON__P08727	keratin 19	KRT19	43
0	0	0	0	0	0	0	0	0			+	7	2	2	12.4	5.1	5.1	51.385	0	1.5115	3305900	3	P08729;CON__P08729;CON__Q3KNV1	P08729;CON__P08729;CON__Q3KNV1	keratin 7	KRT7	44
0	0	0	0	0	0	0	0	0			+	13	2	2	27.5	6.2	6.2	47.754	0	2.7455	901270000	17	CON__P08730-1	CON__P08730-1			45
0	0	0	0	0	0	0	0	0			+	17	2	2	16.7	3.8	3.8	64.416	0	1.9866	28254000	4	P12035;CON__P12035	P12035;CON__P12035	keratin 3	KRT3	47
0	0	0	0	0	0	0	0	0			+	2	2	2	8.7	8.7	8.7	30.276	0	1.3322	9479400	4	CON__P15497	CON__P15497			51
0	0	0	0	0	0	0	0	0			+	14	3	2	24.1	9.6	6.8	49.211	0	2.2798	6049900	2	P19012;CON__P19012	P19012;CON__P19012	keratin 15	KRT15	52
0	31953000	0	0	18612000	48735000	113020000	0	40282000			+	7	7	7	3.1	3.1	3.1	435.16	0	7.7644	531070000	26	P20930;CON__P20930	P20930;CON__P20930	filaggrin	FLG	54
0	0	0	0	0	0	0	0	0			+	80	1	1	96.6	5.6	5.6	65.865	0	156.95	713670000	13	CON__P35908;P12036;CON__REFSEQ:XP_932229	CON__P35908			56
0	0	0	0	0	0	0	0	0	+		+	27	1	0	28.9	1.8	0	59.334	1	-2	67642000	3	CON__P50446	CON__P50446			59
0	0	0	0	0	0	0	0	0			+	27	1	1	34.5	1.4	1.4	65.87	0	3.2164	25842000	2	CON__Q01546	CON__Q01546			60
0	71294000	0	124930000	0	0	0	0	0			+	4	4	4	20.4	20.4	20.4	26.59	0	323.31	307430000	10	CON__Q05B55	CON__Q05B55			62
0	0	0	0	0	0	0	0	0			+	8	2	1	13.9	4.1	2	55.877	0	1.7998	294320000	6	Q14CN4;CON__Q14CN4-1;CON__Q6IME9	Q14CN4;CON__Q14CN4-1;CON__Q6IME9	keratin 72	KRT72	63
0	37772000	57627000	0	0	53806000	0	0	0			+	10	8	2	25.7	22.4	6.2	47.237	0	30.146	307630000	23	Q15323;CON__Q9UE12;CON__Q15323;Q14532;CON__Q9D646;CON__A2A5Y0;CON__REFSEQ:XP_986630;CON__Q14532	Q15323;CON__Q9UE12;CON__Q15323;Q14532;CON__Q9D646;CON__A2A5Y0;CON__REFSEQ:XP_986630	keratin 31; keratin 32	KRT31;KRT32	64
0	37721000	39941000	53102000	49364000	0	0	0	0			+	3	3	3	19.2	19.2	19.2	24.536	0	267.14	237710000	13	CON__Q1RMN8	CON__Q1RMN8			66
0	0	0	0	0	0	0	0	0			+	11	6	1	20.4	13	2	58.923	0	195.44	4736000000	10	Q86Y46;CON__Q32MB2	Q86Y46;CON__Q32MB2	keratin 73	KRT73	68
0	0	0	0	0	0	0	0	0			+	1	1	1	1.9	1.9	1.9	85.696	0	3.0342	7040600	1	P06396;CON__Q3SX14	P06396;CON__Q3SX14	gelsolin	GSN	69
0	0	0	0	0	0	0	0	0			+	10	2	0	21.4	4.4	0	57.291	0	1.3746	60020000	3	Q3SY84;CON__Q3SY84	Q3SY84;CON__Q3SY84	keratin 71	KRT71	70
0	0	0	0	0	0	0	0	0			+	3	3	3	19.8	19.8	19.8	23.182	0	4.0531	70505000	7	CON__Q3SZR3	CON__Q3SZR3			71
0	0	0	0	0	0	0	0	0			+	1	1	1	1.4	1.4	1.4	101.51	0	1.3003	8996600	3	CON__Q3T052	CON__Q3T052			72
0	0	0	0	0	0	0	0	0			+	18	3	2	13.7	2.5	1.4	70.922	0	1.5215	60690000	5	CON__Q3TTY5	CON__Q3TTY5			73
0	0	0	0	0	0	0	0	0			+	5	1	1	10.1	2.4	2.4	50.529	0	2.0142	0	1	CON__Q497I4;Q92764;CON__Q92764	CON__Q497I4;Q92764;CON__Q92764	keratin 35	KRT35	74
0	0	0	0	0	0	0	0	0			+	14	4	3	19.3	8.2	6.4	57.835	0	2.4654	80587000	5	Q5XKE5;CON__Q5XKE5	Q5XKE5;CON__Q5XKE5	keratin 79	KRT79	76
0	0	0	0	0	0	0	0	0	+		+	37	1	0	39.8	1.5	0	62.936	1	-2	8878200	2	CON__Q5XQN5	CON__Q5XQN5			77
0	0	0	0	0	0	0	0	0			+	7	1	1	59.1	10.8	10.8	10.662	0.0064655	1.0523	488490000	9	CON__Q61782	CON__Q61782			78
0	0	0	0	0	0	0	0	0			+	25	2	1	38.7	4.2	2.7	50.133	0.0084388	0.9724	166110000	2	CON__Q6IFX2	CON__Q6IFX2			79
0	0	0	0	0	0	0	0	0			+	10	6	5	18.5	14.7	12.8	64.842	0	33.944	58418000	7	Q9NSB2;CON__Q6ISB0;CON__Q9NSB2	Q9NSB2;CON__Q6ISB0;CON__Q9NSB2	keratin 84	KRT84	80
0	0	73068000	0	0	35150000	0	0	0			+	10	9	1	20.7	18.5	2.8	54.195	0	7.6045	214520000	16	P78385;CON__Q6NT21;CON__P78385;CON__Q14533;Q14533;CON__Q61726	P78385;CON__Q6NT21;CON__P78385;CON__Q14533;Q14533	keratin 83; keratin 81	KRT83;KRT81	82
0	0	0	31613000	0	40414000	0	0	0			+	9	7	3	20.9	17	8.7	49.822	0	24.33	157360000	11	Q7Z3Y8;CON__Q7Z3Y8	Q7Z3Y8;CON__Q7Z3Y8	keratin 27	KRT27	83
0	0	0	0	0	0	0	0	0	+		+	6	1	1	12.2	1.8	1.8	49.317	1	-2	27492000	1	Q7Z3Z0;CON__Q7Z3Z0	Q7Z3Z0;CON__Q7Z3Z0	keratin 25	KRT25	84
0	0	0	0	0	0	0	0	0			+	12	1	0	13	2.1	0	57.552	0	1.4263	26850000	2	CON__Q8VED5	CON__Q8VED5			87
0	0	0	0	0	0	0	0	0			+	32	1	0	33.3	1.7	0	61.766	0	1.232	34395000	5	CON__Q922U2	CON__Q922U2			88
0	0	0	0	0	0	0	0	0			+	3	2	2	8	5.8	5.8	56.652	0	6.6032	97816000	3	Q9NSB4;CON__Q9NSB4	Q9NSB4;CON__Q9NSB4	keratin 82	KRT82	90
0	0	0	0	0	0	0	0	0				1	1	1	1.5	1.5	1.5	185.64	0	2.4604	0	0	H7BZ55	H7BZ55			92
0	0	0	0	0	0	0	0	0				6	6	6	19	19	19	50.089	0	16.256	88021000	13	O00220	O00220	TNF receptor superfamily member 10a	TNFRSF10A	94
0	0	0	0	0	0	0	0	0				5	5	4	15.7	15.7	13.8	46.437	0	19.982	291840000	13	O14979	O14979	heterogeneous nuclear ribonucleoprotein D like	HNRNPDL	97
0	0	0	0	0	0	0	0	0				3	3	3	4.4	4.4	4.4	123.38	0	2.4233	7032900	5	O14980	O14980	exportin 1	XPO1	98
0	0	0	0	0	0	0	0	0	+			1	1	1	0.9	0.9	0.9	151.19	1	-2	0	0	O15014	O15014	zinc finger protein 609	ZNF609	99
0	0	0	0	0	0	0	0	0				2	2	2	0.8	0.8	0.8	290.38	0	2.3855	0	0	O15078	O15078	centrosomal protein 290	CEP290	100
0	0	0	0	0	0	0	0	0				4	4	4	9.7	9.7	9.7	49.469	0	2.7661	74589000	12	O15427	O15427	solute carrier family 16 member 3	SLC16A3	101
0	0	0	0	0	0	0	0	0				2	2	2	3	3	3	90.932	0	1.3821	31845000	10	O43143	O43143	DEAH-box helicase 15	DHX15	103
0	0	0	0	0	0	0	0	0	+			1	1	1	0.7	0.7	0.7	111.65	1	-2	0	0	O43150	O43150	ArfGAP with SH3 domain, ankyrin repeat and PH domain 2	ASAP2	104
0	0	0	0	0	0	0	0	0	+			1	1	1	1.5	1.5	1.5	130.61	1	-2	0	0	O43306	O43306	adenylate cyclase 6	ADCY6	106
0	0	0	0	0	0	0	0	0				2	2	2	4	4	4	80.777	0	3.6173	29415000	7	O43548	O43548	transglutaminase 5	TGM5	107
0	0	0	0	0	0	0	0	0				6	6	6	8	8	8	109.96	0	7.9848	29706000	13	O43592	O43592	exportin for tRNA	XPOT	108
0	0	0	0	0	0	0	0	0	+			1	1	1	6.3	6.3	6.3	25.104	1	-2	0	0	O43633	O43633	charged multivesicular body protein 2A	CHMP2A	109
0	0	0	0	0	0	0	0	0	+			1	1	1	5.7	5.7	5.7	34.899	1	-2	0	0	O43704	O43704	sulfotransferase family 1B member 1	SULT1B1	110
0	0	0	0	0	0	0	0	0	+			9	2	2	12.1	2.7	2.7	104.85	1	-2	24874000	8	O43707	O43707	actinin alpha 4	ACTN4	111
0	0	0	0	0	0	0	0	0				2	2	2	2.5	2.5	2.5	111.63	0	1.6388	40922000	3	O60313	O60313	OPA1 mitochondrial dynamin like GTPase	OPA1	114
0	0	0	0	0	0	0	0	0	+			1	1	1	0.6	0.6	0.6	163.82	1	-2	0	0	O60336	O60336	mitogen-activated protein kinase binding protein 1	MAPKBP1	115
0	0	0	0	0	0	0	0	0	+			1	1	1	1.1	1.1	1.1	141.35	1	-2	1658600000	5	O60610	O60610	diaphanous related formin 1	DIAPH1	117
0	0	0	0	0	0	0	0	0				4	4	4	18.8	18.8	18.8	29.634	0	8.9135	21788000	6	O60762	O60762	dolichyl-phosphate mannosyltransferase subunit 1, catalytic	DPM1	118
0	0	0	0	0	0	0	0	0				1	1	1	6.1	6.1	6.1	45.745	0	3.3344	17998000	6	O60884	O60884	DnaJ heat shock protein family (Hsp40) member A2	DNAJA2	120
0	0	0	0	0	0	0	0	0				4	4	4	26.1	26.1	26.1	21.007	0	12.804	223600000	13	O75223	O75223	gamma-glutamylcyclotransferase	GGCT	121
0	0	0	0	0	0	0	0	0	+			1	1	1	2.5	2.5	2.5	74.53	1	-2	0	0	O75290	O75290	zinc finger protein 780A	ZNF780A	122
0	0	0	0	0	0	0	0	0	+			1	1	1	3.4	3.4	3.4	38.169	1	-2	0	0	O75436	O75436	VPS26 retromer complex component A	VPS26A	124
0	0	0	0	0	0	0	0	0				1	1	1	3.1	3.1	3.1	46.659	0	1.8705	39115000	7	O75874	O75874	isocitrate dehydrogenase (NADP(+)) 1	IDH1	125
0	0	0	0	0	0	0	0	0				1	1	1	3	3	3	47.355	0	1.3475	5927600	2	O75955	O75955	flotillin 1	FLOT1	126
0	0	0	0	0	0	0	0	0	+			1	1	1	2	2	2	112.13	1	-2	0	0	O94804	O94804	serine/threonine kinase 10	STK10	127
0	0	0	0	0	0	0	0	0				1	1	1	1.2	1.2	1.2	112.61	0.0064378	1.0268	2339800	1	O95197	O95197	reticulon 3	RTN3	129
0	0	0	0	0	0	0	0	0	+			1	1	1	0.4	0.4	0.4	309.42	1	-2	0	0	O95359	O95359	transforming acidic coiled-coil containing protein 2	TACC2	130
0	0	0	0	0	0	0	0	0	+			1	1	1	3.3	3.3	3.3	52.585	1	-2	0	0	O95704	O95704	amyloid beta precursor protein binding family B member 3	APBB3	132
0	0	0	0	0	0	0	0	0	+			2	2	2	3.6	3.6	3.6	142.1	1	-2	60547000	2	O95819	O95819	mitogen-activated protein kinase kinase kinase kinase 4	MAP4K4	133
0	18319000	0	0	0	0	23539000	0	0				3	3	2	10.8	10.8	7.2	36.688	0	5.1221	80976000	17	P00338;P07864;Q6ZMR3	P00338	lactate dehydrogenase A	LDHA	134
0	0	0	0	0	0	0	0	0				2	2	2	9.7	9.7	9.7	32.118	0	7.2243	7885200	3	P00491	P00491	purine nucleoside phosphorylase	PNP	135
0	0	0	0	0	0	0	0	0				1	1	1	3.6	3.6	3.6	44.614	0.0023095	1.1873	19802000	4	P00558;P07205	P00558;P07205	phosphoglycerate kinase 1; phosphoglycerate kinase 2	PGK1;PGK2	136
0	0	0	0	0	0	0	0	0				2	2	2	18	18	18	21.656	0.004415	1.0938	38816000	4	P01116;P01112;P01111	P01116;P01112;P01111	KRAS proto-oncogene, GTPase; HRas proto-oncogene, GTPase; NRAS proto-oncogene, GTPase	KRAS;HRAS;NRAS	138
0	0	0	0	0	0	0	0	0	+			1	1	1	13.7	13.7	13.7	12.848	1	-2	0	0	P01594;P01593	P01594;P01593			139
0	0	0	0	0	0	0	0	0				2	2	2	13.7	13.7	13.7	12.778	0	2.3596	0	0	P01599	P01599			140
0	0	0	0	0	0	0	0	0				2	2	2	4.6	4.6	4.6	83.283	0	9.2991	30985000	3	P01833	P01833	polymeric immunoglobulin receptor	PIGR	141
0	0	0	0	0	0	0	0	0				3	1	1	5.5	2.8	2.8	35.9	0	9.7838	0	0	P01859	P01859	immunoglobulin heavy constant gamma 2 (G2m marker)	IGHG2	144
0	0	0	0	0	0	0	0	0	+			1	1	1	1.2	1.2	1.2	141.78	1	-2	0	0	P02458	P02458	collagen type II alpha 1 chain	COL2A1	147
0	15629000	13927000	0	0	0	0	0	0				2	2	2	3.2	3.2	3.2	84.87	0	2.3391	52674000	9	P02786	P02786	transferrin receptor	TFRC	149
0	0	0	0	0	0	0	0	0				7	7	7	14.9	14.9	14.9	78.181	0	12.96	75372000	11	P02788;CON__Q29443;CON__Q0IIK2	P02788	lactotransferrin	LTF	150
0	0	0	0	0	0	0	0	0				2	2	2	19.3	19.3	19.3	17.016	0.0022523	1.1322	30448000	2	P02810	P02810	proline rich protein HaeIII subfamily 1	PRH1	151
0	0	0	0	0	14627000	0	22428000	0				3	3	3	10.2	10.2	10.2	39.42	0	2.5615	103050000	12	P04075	P04075	aldolase, fructose-bisphosphate A	ALDOA	153
0	0	0	0	0	0	0	0	0				1	1	1	12.2	12.2	12.2	11.139	0.0064795	1.0548	0	1	P04080	P04080	cystatin B	CSTB	154
0	0	0	0	0	0	0	0	0				2	2	2	6.9	6.9	6.9	38.714	0	1.8884	30463000	5	P04083	P04083	annexin A1	ANXA1	155
0	0	0	0	0	0	0	0	0	+			46	1	1	62.8	1.6	1.6	60.066	1	-2	391430000	2	P04259	P04259	keratin 6B	KRT6B	156
0	0	0	0	0	0	0	0	0				2	2	2	4.3	4.3	4.3	68.569	0	1.5003	4509300	2	P04843	P04843	ribophorin I	RPN1	160
0	0	0	0	0	0	0	0	0				3	3	3	9	9	9	69.283	0	2.7529	58831000	11	P04844	P04844	ribophorin II	RPN2	161
0	0	0	0	0	0	0	0	0				2	2	2	9.5	9.5	9.5	21.275	0.0023419	1.2145	84745000	3	P05090	P05090	apolipoprotein D	APOD	165
0	0	0	0	0	0	0	0	0				1	1	1	3.8	3.8	3.8	36.112	0.0044346	1.111	6648700	4	P05198	P05198	eukaryotic translation initiation factor 2 subunit alpha	EIF2S1	168
0	0	0	0	0	0	0	0	0				3	3	3	18	18	18	32.575	0	10.749	55987000	17	P06748	P06748	nucleophosmin 1	NPM1	174
0	0	0	0	0	0	0	0	0				3	2	2	11.4	7.8	7.8	36.638	0	4.1956	24446000	11	P07195	P07195	lactate dehydrogenase B	LDHB	175
0	0	0	0	0	0	0	0	0				5	5	5	9	9	9	81.889	0	3.6206	54497000	6	P07384	P07384	calpain 1	CAPN1	178
0	0	0	0	0	0	0	0	0				3	3	3	3.6	3.6	3.6	170.59	0	1.5918	11931000	3	P07814	P07814	glutamyl-prolyl-tRNA synthetase 1	EPRS	180
0	0	0	0	0	0	0	0	0				1	1	1	0.7	0.7	0.7	129.31	0	1.2624	55642000	4	P08123	P08123	collagen type I alpha 2 chain	COL1A2	182
0	29630000	37960000	0	0	0	0	0	0				11	11	11	30.3	30.3	30.3	53.651	0	9.5871	197670000	20	P08670;P17661;P41219	P08670	vimentin	VIM	185
0	0	0	0	0	0	0	0	0	+			1	1	1	7.4	7.4	7.4	15.55	1	-2	60726000	6	P08708	P08708	ribosomal protein S17	RPS17	186
0	36145000	54111000	0	0	0	0	0	0				8	3	3	28.5	13.6	13.6	40.532	0	58.531	203320000	13	P08754	P08754	G protein subunit alpha i3	GNAI3	187
0	0	0	0	0	0	0	0	0				2	2	2	10.2	10.2	10.2	32.854	0	7.3312	30794000	8	P08865	P08865	ribosomal protein SA	RPSA	188
0	0	0	0	0	0	0	0	0				1	1	1	6.7	6.7	6.7	31.279	0	2.8407	13366000	1	P09012	P09012	small nuclear ribonucleoprotein polypeptide A	SNRPA	189
0	0	0	0	0	0	0	0	0				1	1	1	9.5	9.5	9.5	23.356	0	1.7122	8058100	1	P09211	P09211	glutathione S-transferase pi 1	GSTP1	190
0	0	0	0	0	0	0	0	0				2	2	2	8.5	8.5	8.5	35.882	0	1.7658	7683400	2	P09525	P09525	annexin A4	ANXA4	191
0	0	0	0	0	0	0	0	0				2	2	2	2.8	2.8	2.8	113.08	0	1.4733	18544000	6	P09874	P09874	poly(ADP-ribose) polymerase 1	PARP1	193
0	0	0	0	0	0	0	0	0	+			1	1	1	5	5	5	65.702	1	-2	17748000	1	P0C7M7	P0C7M7	acyl-CoA synthetase medium chain family member 4	ACSM4	194
0	0	0	0	0	0	0	0	0				5	5	5	42.9	42.9	42.9	11.737	0	22.826	97025000	12	P10599	P10599	thioredoxin	TXN	197
0	0	0	0	0	0	0	0	0				2	2	2	5	5	5	54.465	0	1.9139	25867000	5	P10619	P10619	cathepsin A	CTSA	198
0	0	0	0	0	0	0	0	0				2	2	2	5.1	5.1	5.1	52.494	0	1.2264	3288300	4	P10909	P10909	clusterin	CLU	200
0	0	0	0	0	0	0	0	0				2	2	2	6.5	6.5	6.5	44.882	0	3.008	3089800	2	P11279	P11279	lysosomal associated membrane protein 1	LAMP1	203
0	0	0	0	0	0	0	0	0	+			1	1	1	5.7	5.7	5.7	33.077	1	-2	0	0	P11836	P11836	membrane spanning 4-domains A1	MS4A1	204
0	0	0	0	0	0	0	0	0				4	4	1	9	9	2.4	70.67	0	135.98	55297000	6	P11940;Q9H361;Q4VXU2	P11940	poly(A) binding protein cytoplasmic 1	PABPC1	205
0	46714000	55120000	41064000	0	21661000	32839000	29738000	28866000				9	3	3	35.2	16.4	16.4	32.866	0	2.5897	303970000	20	P12236;P12235	P12236;P12235	solute carrier family 25 member 6; solute carrier family 25 member 4	SLC25A6;SLC25A4	206
0	0	0	0	0	0	0	28292000	23123000				6	6	6	17.9	17.9	17.9	55.804	0	5.1955	102900000	16	P12268	P12268	inosine monophosphate dehydrogenase 2	IMPDH2	207
0	0	0	0	0	0	0	0	0				5	5	5	10	10	10	82.704	0	5.061	62658000	8	P13010	P13010	X-ray repair cross complementing 5	XRCC5	211
0	0	0	0	0	0	0	0	0				1	1	1	2.9	2.9	2.9	44.96	0.0044444	1.1227	9038700	4	P13473	P13473	lysosomal associated membrane protein 2	LAMP2	212
0	0	0	28171000	0	0	30901000	0	16636000				7	7	7	11.4	11.4	11.4	95.337	0	5.8384	128210000	19	P13639	P13639	eukaryotic translation elongation factor 2	EEF2	213
0	0	0	0	0	0	0	0	0				2	2	2	7.2	7.2	7.2	50.513	0	2.157	54446000	10	P14384	P14384	carboxypeptidase M	CPM	215
0	0	0	0	0	0	0	0	0				1	1	1	1.6	1.6	1.6	81.537	0	1.3338	7834900	3	P16070	P16070	CD44 molecule (Indian blood group)	CD44	221
0	0	0	0	0	0	0	0	0				1	1	1	2.8	2.8	2.8	70.564	0	1.2835	46425000	4	P16519	P16519	proprotein convertase subtilisin/kexin type 2	PCSK2	222
0	0	0	0	0	0	0	0	0				9	1	1	13.7	1.7	1.7	71.027	0	7.2022	749830000	20	P17066;P48741	P17066;P48741	heat shock protein family A (Hsp70) member 6; heat shock protein family A (Hsp70) member 7	HSPA6;HSPA7	224
0	0	0	0	0	0	0	0	0				3	3	3	17.2	17.2	17.2	20.511	0	1.3085	50215000	10	P18085;P61204;P84077;P84085	P18085	ADP ribosylation factor 4	ARF4	226
0	0	0	0	0	0	0	0	0				4	4	4	14.9	14.9	14.9	29.225	0	4.7915	244850000	14	P18124	P18124	ribosomal protein L7	RPL7	227
0	0	0	0	0	0	0	0	0				2	2	2	4.8	4.8	4.8	76.613	0	2.9853	9734700	4	P19338	P19338	nucleolin	NCL	229
0	0	0	0	0	0	0	0	0				2	2	2	14.1	14.1	14.1	26.489	0	1.6084	7741200	2	P20618	P20618	proteasome 20S subunit beta 1	PSMB1	231
0	0	0	0	0	0	0	0	0	+			1	1	1	4.7	4.7	4.7	20.024	1	-2	0	0	P21673	P21673	spermidine/spermine N1-acetyltransferase 1	SAT1	233
0	0	0	0	0	0	0	0	0	+			1	1	1	1.7	1.7	1.7	77.328	1	-2	11309000	2	P21980	P21980	transglutaminase 2	TGM2	234
0	0	0	0	0	0	0	0	0				1	1	1	19.1	19.1	19.1	9.8875	0	1.6329	7167600	2	P22528	P22528	small proline rich protein 1B	SPRR1B	235
0	0	0	0	0	0	0	0	0				3	3	3	61.1	61.1	61.1	7.9754	0	2.6009	153810000	9	P35325;P22532;P22531;P35326;Q9BYE4;Q96RM1	P35325;P22532;P22531;P35326;Q9BYE4	small proline rich protein 2B; small proline rich protein 2D	SPRR2B;SPRR2D;SPRR2E;SPRR2A;SPRR2G	236
0	0	0	0	0	0	0	0	0				2	2	2	6.6	6.6	6.6	48.442	0.0084746	0.979	6433600	3	P22695	P22695	ubiquinol-cytochrome c reductase core protein 2	UQCRC2	238
0	0	0	0	0	0	0	0	0				1	1	1	7.6	7.6	7.6	26.212	0	1.4115	0	0	P22794	P22794	ecotropic viral integration site 2A	EVI2A	240
0	0	0	0	0	0	0	0	0				7	7	7	11	11	11	76.149	0	5.3376	190050000	18	P23246	P23246	splicing factor proline and glutamine rich	SFPQ	241
0	0	0	0	0	0	0	0	0				2	2	2	4.2	4.2	4.2	25.76	0	1.8183	95503000	10	P23490	P23490	loricrin cornified envelope precursor protein	LORICRIN	243
0	0	0	0	0	0	0	0	0				2	2	2	5.6	5.6	5.6	47.716	0	1.4486	30088000	5	P23526	P23526	adenosylhomocysteinase	AHCY	244
0	0	0	0	0	0	0	0	0				3	3	3	12.2	12.2	12.2	28.433	0	3.1802	40241000	9	P25788	P25788	proteasome 20S subunit alpha 3	PSMA3	248
0	0	0	0	0	0	0	0	0				2	2	2	5.3	5.3	5.3	50.118	0.0022422	1.1274	21378000	4	P26641	P26641	eukaryotic translation elongation factor 1 gamma	EEF1G	250
0	0	0	0	0	0	0	0	0				1	1	1	4.2	4.2	4.2	31.73	0.0023041	1.1805	10760000	4	P27105	P27105	stomatin	STOM	251
0	0	0	0	0	0	0	0	0				2	2	2	11.2	11.2	11.2	24.604	0	1.6469	56704000	8	P27635;Q96L21	P27635;Q96L21	ribosomal protein L10	RPL10;RPL10L	252
0	0	0	0	0	0	0	0	0				4	4	4	23.2	23.2	23.2	26.411	0	4.7246	56443000	11	P28066	P28066	ribosomal protein L15	PSMA5	254
0	0	0	0	0	0	0	0	0				2	2	2	7.5	7.5	7.5	31.121	0	1.6378	27064000	5	P29692	P29692	eukaryotic translation elongation factor 1 delta	EEF1D	258
0	0	0	0	0	0	0	0	0				2	2	2	12.5	12.5	12.5	19.25	0	1.3416	38475000	5	P31025;Q5VSP4	P31025;Q5VSP4	lipocalin 1	LCN1;LCN1P1	260
0	0	0	0	0	0	178260000	69188000	74026000				4	4	4	25.7	25.7	25.7	11.471	0	3.7486	473140000	14	P31151;Q86SG5	P31151	TIA1 cytotoxic granule associated RNA binding protein	S100A7	261
0	0	0	0	0	0	0	0	0				4	4	2	14	14	8.3	42.963	0	3.7812	75027000	6	P31483	P31483		TIA1	263
0	0	0	0	0	0	0	0	0				3	3	3	11.3	11.3	11.3	44.868	0	4.41	120070000	12	P31689	P31689	DnaJ heat shock protein family (Hsp40) member A1	DNAJA1	264
0	0	0	0	0	0	0	0	0	+			1	1	1	2.5	2.5	2.5	55.768	1	-2	0	0	P31751	P31751	AKT serine/threonine kinase 2	AKT2	265
0	0	0	0	0	0	0	0	0				1	1	1	4.3	4.3	4.3	32.528	0	1.3839	59640000	7	P35030	P35030	serine protease 3	PRSS3	271
0	31171000	32740000	0	0	0	32101000	0	30356000				3	3	3	16.7	16.7	16.7	23.577	0	4.3773	246320000	20	P40429;Q6NVV1	P40429	ribosomal protein L13a	RPL13A	278
0	0	0	0	0	0	0	0	0				2	2	2	9.5	9.5	9.5	35.503	0.0044643	1.1236	13250000	4	P40926	P40926	malate dehydrogenase 2	MDH2	279
0	0	0	0	0	0	0	0	0				1	1	1	8.1	8.1	8.1	14.551	0.0022936	1.1581	186410000	10	P42766	P42766	ribosomal protein L35	RPL35	283
0	0	0	0	0	0	0	0	0	+			1	1	1	8.1	8.1	8.1	13.015	1	-2	0	0	P43359	P43359	MAGE family member A5, pseudogene	MAGEA5	285
0	0	0	0	0	0	0	0	0				1	1	1	9.4	9.4	9.4	18.565	0	3.3605	148280000	8	P46778	P46778	ribosomal protein L21	RPL21	286
0	0	0	0	0	0	0	0	0				4	4	4	18.6	18.6	18.6	22.591	0	1.3711	146510000	7	P46781	P46781	ribosomal protein S9	RPS9	287
0	0	0	8030200	0	0	15260000	24029000	0				2	2	2	11.8	11.8	11.8	22.876	0	3.3965	147800000	14	P46782	P46782	ribosomal protein S5	RPS5	288
0	0	0	0	0	0	0	0	0				2	2	2	13.9	13.9	13.9	18.898	0.0022676	1.1485	51136000	6	P46783;Q9NQ39	P46783;Q9NQ39	ribosomal protein S10	RPS10;RPS10P5	289
0	0	0	0	0	0	0	0	0				9	1	1	26.4	4.9	4.9	44.853	0	9.3711	4576200	2	P48594	P48594	serpin family B member 4	SERPINB4	293
0	0	0	0	0	0	0	0	0				1	1	1	3	3	3	59.67	0	1.7006	17753000	5	P48643	P48643	chaperonin containing TCP1 subunit 5	CCT5	294
0	0	0	0	0	0	0	0	0				1	1	1	2.7	2.7	2.7	55.527	0.0023148	1.197	12332000	3	P48651	P48651	phosphatidylserine synthase 1	PTDSS1	295
0	0	0	0	0	0	0	0	0	+			1	1	1	1.9	1.9	1.9	62.265	1	-2	0	0	P49281	P49281	solute carrier family 11 member 2	SLC11A2	296
0	14709000	14523000	0	0	0	0	17087000	14184000				9	9	9	4.3	4.3	4.3	273.42	0	4.4018	102300000	17	P49327	P49327	fatty acid synthase	FASN	297
0	0	0	0	0	0	0	0	0				1	1	1	4.2	4.2	4.2	49.541	0	1.4491	7240400	4	P49411	P49411	Tu translation elongation factor, mitochondrial	TUFM	298
0	0	0	0	0	0	0	0	0				1	1	1	5.5	5.5	5.5	22.836	0.0084211	0.97235	40049000	6	P49721	P49721	proteasome 20S subunit beta 2	PSMB2	300
0	0	0	0	0	0	0	0	0	+			1	1	1	0.5	0.5	0.5	241.64	1	-2	0	0	P49750	P49750	YLP motif containing 1	YLPM1	301
0	0	0	0	0	0	0	0	0				1	1	1	6.3	6.3	6.3	27.524	0	1.3191	27277000	2	P49862	P49862	kallikrein related peptidase 7	KLK7	302
0	0	0	0	0	0	0	0	0				1	1	1	2.7	2.7	2.7	34.309	0.0084567	0.97875	649940000	14	P50226	P50226	sulfotransferase family 1A member 2	SULT1A2	303
0	22237000	24574000	0	0	0	0	0	0				5	5	5	25.6	25.6	25.6	28.994	0	5.6401	75042000	10	P50402	P50402	emerin	EMD	304
0	0	0	0	0	0	0	0	0				3	3	3	8.6	8.6	8.6	42.766	0	1.5451	28603000	6	P50452;P30740;P50453;O75830	P50452	serpin family B member 8	SERPINB8	305
0	0	0	0	0	0	0	0	0				1	1	1	2.4	2.4	2.4	57.924	0	1.2997	27282000	6	P50991	P50991	chaperonin containing TCP1 subunit 4	CCT4	308
0	0	0	0	0	0	0	0	0				1	1	1	5.9	5.9	5.9	57.704	0	3.5687	0	0	P51956	P51956	NIMA related kinase 3	NEK3	310
0	0	0	0	0	0	0	0	0				4	4	4	7.8	7.8	7.8	77.515	0	4.1422	10560000	5	P52272	P52272	heterogeneous nuclear ribonucleoprotein M	HNRNPM	312
0	0	0	0	0	0	0	0	0				4	2	2	14.5	8	8	45.671	0	3.296	60879000	10	P52597	P52597	heterogeneous nuclear ribonucleoprotein F	HNRNPF	313
0	0	0	0	0	0	0	0	0				4	4	4	23.8	23.8	23.8	32.922	0	17.747	40697000	8	P52907;P47755	P52907	capping actin protein of muscle Z-line subunit alpha 1	CAPZA1	314
0	0	0	0	0	0	0	0	0				1	1	1	3.4	3.4	3.4	53.944	0.0064103	1.026	0	1	P53985	P53985	solute carrier family 16 member 1	SLC16A1	315
0	0	0	0	0	0	0	0	0	+			1	1	1	4.1	4.1	4.1	33.949	1	-2	0	0	P55040	P55040	GTP binding protein overexpressed in skeletal muscle	GEM	316
0	0	0	0	0	0	0	0	0				3	3	3	21.6	21.6	21.6	26.599	0	1.9747	32914000	7	P56537	P56537	eukaryotic translation initiation factor 6	EIF6	317
0	0	0	0	0	0	0	0	0				1	1	1	4.9	4.9	4.9	27.978	0.0022573	1.1359	63768000	10	P57088	P57088	transmembrane protein 33	TMEM33	318
0	0	0	0	0	0	0	0	0				5	2	2	8	4	4	555.65	0	3.3019	33297000	3	P58107	P58107	epiplakin 1	EPPK1	319
0	0	0	0	0	0	0	0	0				3	3	3	14.3	14.3	14.3	30.791	0	1.8992	33890000	4	P60174	P60174	triosephosphate isomerase 1	TPI1	320
0	0	0	0	0	0	0	0	0				22	1	1	68.8	4.5	4.5	41.736	0	12.108	0	0	P60709;A5A3E0	P60709	actin beta	ACTB	321
0	0	0	0	0	0	0	0	0	+			1	1	1	9.7	9.7	9.7	17.258	1	-2	0	0	P61254;Q9UNX3	P61254;Q9UNX3	ribosomal protein L26	RPL26;RPL26L1	326
0	0	0	0	0	0	0	0	0				2	2	2	10.3	10.3	10.3	24.146	0	1.4663	84574000	8	P61313	P61313	ribosomal protein L15	RPL15	327
0	0	0	0	0	0	0	0	0				1	1	1	8.1	8.1	8.1	15.798	0.0022727	1.1519	43943000	7	P61353	P61353	ribosomal protein L27	RPL27	328
0	54476000	0	0	0	23506000	0	0	0				2	2	2	4.2	4.2	4.2	52.264	0.0022779	1.1535	194110000	10	P61619;Q9H9S3	P61619;Q9H9S3	SEC61 translocon subunit alpha 1	SEC61A1;SEC61A2	329
0	0	0	0	0	0	0	0	0				1	1	1	18.9	18.9	18.9	16.537	0.0023364	1.2133	0	0	P61626	P61626	lysozyme	LYZ	330
0	54354000	0	45451000	63397000	0	0	71355000	0				4	4	4	29.2	29.2	29.2	14.839	0	3.2715	400310000	14	P62244	P62244	ribosomal protein S15a	RPS15A	334
0	0	0	0	0	0	0	0	0				3	1	1	14.5	7.5	7.5	29.174	0.0043764	1.0802	1965500	2	P62258	P62258	tyrosine 3-monooxygenase/tryptophan 5-monooxygenase activation protein epsilon	YWHAE	336
0	0	0	0	0	0	0	0	0				3	3	3	29.1	29.1	29.1	16.273	0	4.7942	149290000	11	P62263	P62263	ribosomal protein S14	RPS14	337
0	0	0	0	0	0	0	0	0				2	2	2	16.1	16.1	16.1	15.807	0	1.6269	76895000	5	P62266	P62266	ribosomal protein S23	RPS23	338
0	0	0	0	0	0	0	0	0				3	3	3	19.7	19.7	19.7	17.718	0	1.6268	34735000	6	P62269	P62269	ribosomal protein S18	RPS18	339
0	0	0	0	0	0	0	0	0	+			1	1	1	21.4	21.4	21.4	6.6767	1	-2	0	0	P62273	P62273	ribosomal protein S29	RPS29	340
0	0	0	0	0	0	0	0	0				1	1	1	8.5	8.5	8.5	13.527	0.0043956	1.0834	12643000	3	P62316	P62316	small nuclear ribonucleoprotein D2 polypeptide	SNRPD2	343
0	0	0	0	0	0	0	0	0				1	1	1	4.9	4.9	4.9	29.995	0	1.3789	117920000	8	P62424	P62424	ribosomal protein L7a	RPL7A	345
0	0	0	0	0	0	0	0	0				1	1	1	8.3	8.3	8.3	17.695	0	1.3481	60810000	6	P62750	P62750	ribosomal protein L23a	RPL23A	347
0	0	0	0	0	0	0	0	0				1	1	1	8.3	8.3	8.3	24.423	0	1.3446	31343000	2	P62826	P62826	RAN, member RAS oncogene family	RAN	350
0	104380000	62809000	0	0	46948000	0	0	0				3	3	3	32.1	32.1	32.1	14.865	0	5.4896	395120000	14	P62829	P62829	ribosomal protein L23	RPL23	351
0	0	0	0	0	0	0	0	0				1	1	1	9	9	9	15.423	0.0043478	1.0779	39124000	9	P62847	P62847	ribosomal protein S24	RPS24	352
0	0	0	0	0	0	0	0	0				1	1	1	13	13	13	13.015	0	3.1393	58530000	6	P62854	P62854	ribosomal protein S26	RPS26	353
0	0	0	0	0	0	0	0	0				4	1	1	14.7	5.3	5.3	37.377	0	1.7691	6085000	3	P62873;P16520	P62873	G protein subunit beta 1	GNB1	354
0	0	0	0	0	0	0	0	0				1	1	1	11.2	11.2	11.2	14.463	0	2.9566	75389000	9	P62899	P62899	ribosomal protein L31	RPL31	356
0	0	0	0	0	0	0	0	0				3	3	3	18.4	18.4	18.4	24.831	0	1.3495	100920000	7	P62906	P62906	ribosomal protein L10a	RPL10A	357
0	0	0	0	0	0	0	0	0				2	2	2	12.9	12.9	12.9	20.252	0	29.589	168870000	11	P62913	P62913	ribosomal protein L11	RPL11	358
0	0	0	0	0	0	0	0	0				2	2	2	10.9	10.9	10.9	18.012	0	1.29	38989000	5	P62937	P62937	peptidylprolyl isomerase A	PPIA	360
0	0	0	0	0	0	0	0	0				2	2	2	2.8	2.8	2.8	104.55	0	1.3672	3434000	2	P63010;Q10567	P63010;Q10567	adaptor related protein complex 2 subunit beta 1	AP2B1;AP1B1	361
0	0	0	0	0	0	0	0	0				7	2	2	24.3	9.3	9.3	40.361	0	2.6409	5597600	4	P63096	P63096	G protein subunit alpha i1	GNAI1	363
0	0	0	0	0	0	0	0	0				2	2	2	15.1	15.1	15.1	35.924	0	41.507	30649000	6	P67809	P67809	Y-box binding protein 1	YBX1	366
0	0	0	0	0	0	0	0	0	+			1	1	1	2.6	2.6	2.6	77.526	1	-2	0	0	P78362	P78362	SRSF protein kinase 2	SRPK2	374
0	0	0	0	0	0	0	0	0				3	3	3	9	9	9	57.488	0	3.2323	9013100	5	P78371	P78371	chaperonin containing TCP1 subunit 2	CCT2	375
0	0	0	0	0	0	0	0	0	+			1	1	1	2	2	2	86.473	1	-2	18436000	1	P78562	P78562	phosphate regulating endopeptidase X-linked	PHEX	377
0	0	0	0	0	0	0	0	0	+			1	1	1	4	4	4	44.126	1	-2	0	1	P80365	P80365	hydroxysteroid 11-beta dehydrogenase 2	HSD11B2	378
0	0	0	0	0	0	0	0	0				2	2	2	13.4	13.4	13.4	17.779	0	2.3943	94310000	10	P83731	P83731	ribosomal protein L24	RPL24	380
0	0	0	0	0	0	0	0	0				1	1	1	5.9	5.9	5.9	27.366	0	1.8719	39487000	5	Q16629;P84103	Q16629;P84103	ribosomal L24 domain containing 1	SRSF7;SRSF3	381
0	0	0	0	0	0	0	0	0				4	4	4	12.4	12.4	12.4	40.094	0	2.9844	261330000	9	Q00325	Q00325	serine and arginine rich splicing factor 7	SLC25A3	382
0	0	40582000	25631000	42641000	23221000	25497000	0	0				9	9	9	13	13	13	90.583	0	12.99	400110000	27	Q00839	Q00839	heterogeneous nuclear ribonucleoprotein U	HNRNPU	384
0	0	42114000	0	37445000	0	0	0	0				17	17	17	8.9	8.9	8.9	274.61	0	23.242	220630000	31	Q01082;P11277;O15020	Q01082	spectrin beta, non-erythrocytic 1	SPTBN1	385
0	0	0	0	0	0	0	0	0	+			3	1	1	8.5	2.7	2.7	41.59	1	-2	20771000	1	Q01085	Q01085	TIA1 cytotoxic granule associated RNA binding protein like 1	TIAL1	386
0	0	0	0	0	0	0	0	0				27	12	0	34.5	24.5	0	65.84	0	48.489	1649400000	12	Q01546	Q01546	keratin 76	KRT76	388
0	0	0	0	0	0	0	0	0	+			1	1	1	0.6	0.6	0.6	245.14	1	-2	0	0	Q01668	Q01668	calcium voltage-gated channel subunit alpha1 D	CACNA1D	390
0	0	0	0	0	0	0	0	0				1	1	1	7.4	7.4	7.4	20.762	0	1.3575	11285000	2	Q02543	Q02543	ribosomal protein L18a	RPL18A	393
0	0	0	0	0	0	0	0	0				2	2	2	8.6	8.6	8.6	34.061	0	6.0926	65835000	9	Q02978	Q02978	solute carrier family 25 member 11	SLC25A11	395
0	0	0	0	0	0	0	0	0				2	2	2	0.3	0.3	0.3	860.65	0.0022989	1.1676	0	2	Q03001	Q03001	dystonin	DST	396
0	0	0	0	0	0	0	0	0				1	1	1	7.4	7.4	7.4	30.98	0	1.5221	8843800	1	Q04118	Q04118	proline rich protein BstNI subfamily 3	PRB3	397
0	0	0	0	0	0	0	0	0	+			9	1	1	27.4	5.4	5.4	50.47	1	-2	1983100	1	Q05639	Q05639	eukaryotic translation elongation factor 1 alpha 2	EEF1A2	398
0	0	0	0	0	0	0	0	0				3	3	3	19.1	19.1	19.1	21.634	0	8.4879	216280000	16	Q07020	Q07020	ribosomal protein L18	RPL18	400
0	0	0	0	0	0	0	0	0	+			1	1	1	4.6	4.6	4.6	40.763	1	-2	0	0	Q08752	Q08752	peptidylprolyl isomerase D	PPID	405
0	0	0	0	0	0	0	0	0				2	2	2	1.7	1.7	1.7	149.08	0.002331	1.2056	18390000	1	Q0VF96	Q0VF96	cingulin like 1	CGNL1	407
0	0	0	0	0	0	0	0	0				3	3	3	5.3	5.3	5.3	80.657	0	1.6794	29671000	6	Q0ZGT2	Q0ZGT2	nexilin F-actin binding protein	NEXN	408
0	0	0	0	0	0	0	0	0	+			1	1	1	3.7	3.7	3.7	54.64	1	-2	0	1	Q12805	Q12805	EGF containing fibulin extracellular matrix protein 1	EFEMP1	409
0	0	0	0	0	0	0	0	0	+			1	1	1	4.9	4.9	4.9	42.528	1	-2	0	0	Q13336	Q13336	solute carrier family 14 member 1 (Kidd blood group)	SLC14A1	415
0	0	0	0	0	0	0	0	0	+			1	1	1	1.6	1.6	1.6	64.535	1	-2	0	0	Q13398	Q13398	zinc finger protein 211	ZNF211	416
0	19907000	27631000	0	0	0	0	0	0				3	3	3	11.6	11.6	11.6	47.687	0	176.09	42761000	5	Q13501	Q13501	sequestosome 1	SQSTM1	417
0	0	0	0	0	0	0	0	0				2	2	2	5.8	5.8	5.8	44.659	0	1.84	69113000	11	Q13510	Q13510	N-acylsphingosine amidohydrolase 1	ASAH1	419
0	0	0	0	0	0	0	0	0	+			1	1	1	3.1	3.1	3.1	29.937	1	-2	0	0	Q13571	Q13571	lysosomal protein transmembrane 5	LAPTM5	421
0	0	0	0	0	0	49405000	0	39868000				8	8	8	15.3	15.3	15.3	82.86	0	38.201	184810000	21	Q13835	Q13835	plakophilin 1	PKP1	423
0	0	0	0	0	0	0	0	0	+			1	1	1	3.8	3.8	3.8	51.834	1	-2	0	0	Q13882	Q13882	protein tyrosine kinase 6	PTK6	425
0	157040000	153440000	0	123440000	0	134340000	0	155370000				18	3	3	53	11.5	11.5	49.953	0	10.01	1115300000	16	Q9BVA1;Q13885	Q9BVA1;Q13885	tubulin beta 2B class IIb; tubulin beta 2A class Iia	TUBB2B;TUBB2A	426
0	0	0	0	0	0	0	0	0				4	3	3	14.4	12.1	12.1	38.434	0	3.7249	221590000	10	Q14103	Q14103	heterogeneous nuclear ribonucleoprotein D	HNRNPD	427
0	0	0	0	0	0	0	0	0				1	1	1	2.8	2.8	2.8	47.064	0	1.5951	20457000	3	Q14254	Q14254	flotillin 2	FLOT2	428
0	0	0	0	0	0	0	0	0				8	8	8	11.8	11.8	11.8	99.326	0	5.5609	61645000	14	Q14764	Q14764	major vault protein	MVP	430
0	0	0	0	0	0	0	0	0				2	2	2	1	1	1	238.26	0.0044543	1.1232	0	1	Q14980	Q14980	nuclear mitotic apparatus protein 1	NUMA1	432
0	0	0	0	0	0	0	0	0	+			1	1	1	0.4	0.4	0.4	193.08	1	-2	0	0	Q149N8	Q149N8	SNF2 histone linker PHD RING helicase	SHPRH	433
0	0	0	0	0	0	0	0	0	+			1	1	1	1.1	1.1	1.1	110.52	1	-2	0	0	Q15042	Q15042	RAB3 GTPase activating protein catalytic subunit 1	RAB3GAP1	434
0	11998000	0	0	0	0	0	0	13594000				2	2	2	5.5	5.5	5.5	54.231	0	2.1978	42926000	7	Q15233	Q15233	non-POU domain containing octamer binding	NONO	436
0	0	0	0	0	0	0	0	0				1	1	1	3.9	3.9	3.9	38.89	0.0044053	1.0851	7197800	3	Q15293	Q15293	reticulocalbin 1	RCN1	437
0	0	0	0	0	0	0	0	0				1	1	1	2	2	2	70.962	0.0083682	0.9632	0	0	Q15326	Q15326	zinc finger MYND-type containing 11	ZMYND11	438
0	0	0	0	0	0	0	0	0	+			2	1	1	9.3	3.7	3.7	37.497	1	-2	8762300	1	Q15365;P57721	Q15365;P57721	poly(rC) binding protein 1; poly(rC) binding protein 3	PCBP1;PCBP3	439
0	0	0	0	0	0	0	0	0				2	2	1	9	9	3.6	38.58	0	4.0879	13736000	3	Q15366	Q15366	poly(rC) binding protein 2	PCBP2	440
0	0	0	0	0	0	0	0	0				1	1	1	27	27	27	7.5149	0	1.2935	0	0	Q15513	Q15513	S-phase response (cyclin related)	SPHAR	441
0	0	0	0	0	0	0	0	0				3	3	3	14.4	14.4	14.4	34.247	0.0064935	1.0571	37906000	6	Q15628	Q15628	TNFRSF1A associated via death domain	TRADD	443
0	0	0	0	0	0	0	0	0				1	1	1	1.7	1.7	1.7	68.351	0.0065076	1.064	0	0	Q15642	Q15642	thyroid hormone receptor interactor 10	TRIP10	444
0	0	0	0	0	0	13499000	17269000	0				4	4	4	4	4	4	126.97	0	2.7752	57454000	10	Q16531	Q16531	damage specific DNA binding protein 1	DDB1	447
0	0	0	0	0	0	0	0	0				1	1	1	4.2	4.2	4.2	28.565	0	1.3823	32084000	6	Q16563	Q16563	synaptophysin like 1	SYPL1	448
0	0	0	0	0	0	0	0	0				6	6	6	14.6	14.6	14.6	71.428	0	61.146	126380000	13	Q16643	Q16643	drebrin 1	DBN1	451
0	0	0	0	0	0	0	0	0				1	1	1	1.7	1.7	1.7	83.677	0	1.6071	5046700	1	Q16891	Q16891	inner membrane mitochondrial protein	IMMT	452
0	6553400	0	0	8034100	0	0	0	0				3	3	3	2.9	2.9	2.9	135.62	0	3.2538	28141000	9	Q27J81	Q27J81	inverted formin 2	INF2	453
0	0	0	0	0	0	0	0	0	+			1	1	1	1.2	1.2	1.2	109.41	1	-2	0	0	Q2KHM9	Q2KHM9	KIAA0753	KIAA0753	454
0	0	0	0	0	0	0	0	0	+			1	1	1	0.9	0.9	0.9	145.75	1	-2	0	0	Q502W6	Q502W6	von Willebrand factor A domain containing 3B	VWA3B	455
0	0	0	0	0	0	0	0	0	+			1	1	1	2.5	2.5	2.5	65.38	1	-2	0	0	Q53GS9	Q53GS9	ubiquitin specific peptidase 39	USP39	456
0	0	0	0	0	0	0	0	0				1	1	1	3.8	3.8	3.8	36.991	0	1.3692	21708000	1	Q53RT3	Q53RT3	aspartic peptidase retroviral like 1	ASPRV1	457
0	0	0	0	0	0	0	0	0	+			5	1	1	16	4.8	4.8	42.003	1	-2	3117500000	2	Q562R1	Q562R1	actin beta like 2	ACTBL2	458
0	0	0	0	0	0	0	0	0				1	1	1	1.8	1.8	1.8	102.2	0.0084034	0.96976	213000000	7	Q5FWE3	Q5FWE3	proline rich transmembrane protein 3	PRRT3	459
0	0	0	0	0	0	0	0	0	+			1	1	1	3.1	3.1	3.1	33.003	1	-2	0	0	Q5H913	Q5H913	ADP ribosylation factor like GTPase 13A	ARL13A	460
0	0	0	0	0	0	0	0	0	+			1	1	1	2.4	2.4	2.4	86.524	1	-2	0	0	Q5HYK7	Q5HYK7	SH3 domain containing 19	SH3D19	461
0	0	0	0	0	0	0	0	0	+			1	1	1	0.5	0.5	0.5	177.95	1	-2	0	0	Q5JPB2	Q5JPB2	zinc finger protein 831	ZNF831	462
0	0	0	0	0	0	0	0	0	+			1	1	1	2.6	2.6	2.6	42.824	1	-2	0	0	Q5JXC2	Q5JXC2	migration and invasion inhibitory protein	MIIP	463
0	0	0	0	0	0	0	0	0	+			1	1	1	1.7	1.7	1.7	118.58	1	-2	0	0	Q5M775	Q5M775	sperm antigen with calponin homology and coiled-coil domains 1	SPECC1	464
0	0	0	0	0	0	0	0	0				1	1	1	1.3	1.3	1.3	217.46	0	2.8299	12342000	1	Q5T5U3	Q5T5U3	Rho GTPase activating protein 21	ARHGAP21	465
0	0	0	0	0	0	0	0	0				1	1	1	1.4	1.4	1.4	156.02	0	1.2668	0	0	Q5VT52	Q5VT52	regulation of nuclear pre-mRNA domain containing 2	RPRD2	468
0	0	0	0	0	0	0	0	0	+			1	1	1	5.6	5.6	5.6	37.499	1	-2	0	0	Q5VT66	Q5VT66	mitochondrial amidoxime reducing component 1	MTARC1	469
0	0	0	0	0	0	0	0	0	+			1	1	1	1	1	1	142.29	1	-2	0	0	Q5VU97	Q5VU97	cache domain containing 1	CACHD1	470
0	0	0	0	0	0	0	0	0	+			1	1	1	1.4	1.4	1.4	65.659	1	-2	0	0	Q5VWI1	Q5VWI1	transcription elongation regulator 1 like	TCERG1L	471
0	0	0	0	0	0	0	0	0	+			1	1	1	0.9	0.9	0.9	172.46	1	-2	0	0	Q6DT37	Q6DT37	CDC42 binding protein kinase gamma	CDC42BPG	472
0	0	0	0	0	0	0	0	0	+			1	1	1	1.2	1.2	1.2	109.28	1	-2	0	0	Q6N043	Q6N043	zinc finger protein 280D	ZNF280D	473
0	0	0	0	0	0	0	0	0	+			1	1	1	1.1	1.1	1.1	110.46	1	-2	0	0	Q6P179	Q6P179	endoplasmic reticulum aminopeptidase 2	ERAP2	474
0	0	0	0	0	0	0	0	0	+			1	1	1	1	1	1	136.97	1	-2	0	0	Q6P1X5	Q6P1X5	TATA-box binding protein associated factor 2	TAF2	475
0	0	0	0	0	0	0	0	0	+			1	1	1	7.1	7.1	7.1	32.983	1	-2	0	0	Q6P5X7	Q6P5X7	transmembrane protein 71	TMEM71	476
0	0	0	0	0	0	0	0	0	+			1	1	1	1	1	1	251.74	1	-2	0	0	Q6Q759	Q6Q759	sperm associated antigen 17	SPAG17	477
0	0	0	0	0	0	0	0	0				1	1	1	0.9	0.9	0.9	192.22	0.0085106	1.0123	0	0	Q6R327	Q6R327	RPTOR independent companion of MTOR complex 2	RICTOR	478
0	0	0	0	0	0	0	0	0	+			9	1	1	9.5	1.7	1.7	121.36	1	-2	44566000	1	Q6S8J3;P0CG38;P0CG39;Q9BYX7	Q6S8J3;P0CG38	POTE ankyrin domain family member E; POTE ankyrin domain family member I	POTEE;POTEI	479
0	0	0	0	0	0	0	0	0	+			1	1	1	0.8	0.8	0.8	152.81	1	-2	0	0	Q6TFL3	Q6TFL3	coiled-coil domain containing 171	CCDC171	480
0	0	0	0	0	0	0	0	0	+			1	1	1	4.3	4.3	4.3	59.582	1	-2	0	0	Q6UX71	Q6UX71	plexin domain containing 2	PLXDC2	482
0	0	0	0	0	0	0	0	0				1	1	1	1.8	1.8	1.8	116.53	0.0064516	1.0407	2178900	1	Q6WCQ1	Q6WCQ1	myosin phosphatase Rho interacting protein	MPRIP	483
0	0	0	0	0	0	0	0	0				1	1	1	1.2	1.2	1.2	76.083	0.004386	1.0832	0	0	Q6ZN84	Q6ZN84	coiled-coil domain containing 81	CCDC81	484
0	0	0	0	0	0	0	0	0	+			1	1	1	2.2	2.2	2.2	104.01	1	-2	0	0	Q6ZXV5	Q6ZXV5	transmembrane O-mannosyltransferase targeting cadherins 3	TMTC3	486
0	0	0	0	0	0	0	0	0	+			1	1	1	1.4	1.4	1.4	135.25	1	-2	0	0	Q70E73	Q70E73	Ras association (RalGDS/AF-6) and pleckstrin homology domains 1	RAPH1	487
0	0	0	0	0	0	0	0	0				1	1	1	0.9	0.9	0.9	100.28	0.006424	1.0262	616640000	4	Q70JA7	Q70JA7	chondroitin sulfate synthase 3	CHSY3	488
0	0	0	0	0	0	0	0	0	+			1	1	1	3.4	3.4	3.4	39.309	1	-2	0	0	Q70UQ0	Q70UQ0	IKBKB interacting protein	IKBIP	489
0	0	0	0	0	0	0	0	0	+			3	1	1	38.1	13.1	13.1	9.4771	1	-2	7349400	1	Q71UM5	Q71UM5	ribosomal protein S27 like	RPS27L	490
0	0	0	0	0	0	0	0	0	+			1	1	1	3.6	3.6	3.6	52.964	1	-2	0	0	Q7L099	Q7L099	RUN and FYVE domain containing 3	RUFY3	491
0	0	0	0	0	0	0	0	0	+			1	1	1	6.3	6.3	6.3	20.818	1	-2	0	0	Q7RTS1	Q7RTS1	basic helix-loop-helix family member a15	BHLHA15	492
0	0	0	0	0	0	0	0	0	+			1	1	1	5.1	5.1	5.1	29.357	1	-2	0	0	Q7RTU3	Q7RTU3	oligodendrocyte transcription factor 3	OLIG3	493
0	0	0	0	0	0	0	0	0	+			1	1	1	0.5	0.5	0.5	406	1	-2	0	0	Q7Z407	Q7Z407	CUB and Sushi multiple domains 3	CSMD3	494
0	0	0	0	0	0	0	0	0	+			1	1	1	0.7	0.7	0.7	136.89	1	-2	0	0	Q7Z570	Q7Z570	zinc finger protein 804A	ZNF804A	496
0	0	0	0	0	0	0	0	0	+			1	1	1	4.1	4.1	4.1	49.971	1	-2	0	0	Q7Z6B0	Q7Z6B0	coiled-coil domain containing 91	CCDC91	497
0	0	0	0	0	0	0	0	0				2	2	2	2	2	2	124.26	0.0023529	1.2211	14581000	4	Q7Z6B7;O75044	Q7Z6B7;O75044	SLIT-ROBO Rho GTPase activating protein 1; SLIT-ROBO Rho GTPase activating protein 2	SRGAP1;SRGAP2	498
0	0	0	0	0	0	0	0	0	+			1	1	1	0.3	0.3	0.3	268.88	1	-2	0	0	Q7Z7A1	Q7Z7A1	centriolin	CNTRL	499
0	0	0	0	0	0	0	0	0	+			1	1	1	1	1	1	112.88	1	-2	0	0	Q86VD1	Q86VD1	MORC family CW-type zinc finger 1	MORC1	500
0	0	0	0	0	0	0	0	0	+			1	1	1	1.6	1.6	1.6	103.58	1	-2	387260000	2	Q86XK2	Q86XK2	F-box protein 11	FBXO11	501
0	0	0	0	0	0	0	0	0				2	2	2	3.8	3.8	3.8	75.356	0	1.3599	15847000	4	Q8IVT2	Q8IVT2	mitotic spindle positioning	MISP	502
0	0	0	0	0	0	0	0	0	+			1	1	1	0.6	0.6	0.6	235.67	1	-2	0	0	Q8IVV2	Q8IVV2	lipoxygenase homology PLAT domains 1	LOXHD1	503
0	0	0	0	0	0	0	0	0				1	1	1	4.3	4.3	4.3	81.632	0	1.3334	0	0	Q8IWQ3	Q8IWQ3	BR serine/threonine kinase 2	BRSK2	504
0	0	0	0	0	0	0	0	0				5	5	5	7.7	7.7	7.7	91.079	0	2.1016	64000000	7	Q8IXB1	Q8IXB1	DnaJ heat shock protein family (Hsp40) member C10	DNAJC10	505
0	0	0	0	0	0	0	0	0	+			1	1	1	1	1	1	197.85	1	-2	418000000	1	Q8IY21	Q8IY21	DExD/H-box helicase 60	DDX60	506
0	0	0	0	0	0	0	0	0	+			1	1	1	4.6	4.6	4.6	41.81	1	-2	0	0	Q8IYD9	Q8IYD9	chromosome 18 open reading frame 54	LAS2	507
0	0	0	0	0	0	0	0	0	+			1	1	1	2.5	2.5	2.5	80.883	1	-2	0	0	Q8IYE1	Q8IYE1	coiled-coil domain containing 13	CCDC13	508
0	0	0	0	0	0	0	0	0	+			1	1	1	1.7	1.7	1.7	61.252	1	-2	0	0	Q8IYT4	Q8IYT4	katanin catalytic subunit A1 like 2	KATNAL2	509
0	0	0	0	0	0	0	0	0	+			1	1	1	0.6	0.6	0.6	233.1	1	-2	0	0	Q8IZD9	Q8IZD9	dedicator of cytokinesis 3	DOCK3	510
0	0	0	0	0	0	0	0	0	+			1	1	1	1.1	1.1	1.1	147.7	1	-2	0	0	Q8IZU2	Q8IZU2	WD repeat domain 17	WDR17	511
0	0	0	0	0	0	0	0	0	+			1	1	1	5.3	5.3	5.3	50.208	1	-2	0	0	Q8N142	Q8N142	adenylosuccinate synthase 1	ADSSL1	512
0	0	0	0	0	0	0	0	0	+			1	1	1	9	9	9	17.766	1	-2	0	0	Q8N326	Q8N326	RPP38 divergent transcript	C10orf111	514
0	0	0	0	0	0	0	0	0				3	3	3	4.5	4.5	4.5	99.462	0	1.7403	10620000	3	Q8N3V7	Q8N3V7	synaptopodin	SYNPO	515
0	0	0	0	0	0	0	0	0				2	2	2	3.3	3.3	3.3	76.177	0	1.2883	28502000	4	Q8N5G2	Q8N5G2	macoilin 1	TMEM57	516
0	0	0	0	0	0	0	0	0				3	3	3	9.1	9.1	9.1	44.965	0.0022831	1.1538	11728000	5	Q8NC51	Q8NC51	SERPINE1 mRNA binding protein 1	SERBP1	518
0	0	0	0	0	0	0	0	0	+			1	1	1	0.9	0.9	0.9	95.925	1	-2	0	0	Q8NE71	Q8NE71	ATP binding cassette subfamily F member 1	ABCF1	519
0	0	0	0	0	0	0	0	0				3	3	3	9.9	9.9	9.9	35.262	0	2.3306	43500000	10	Q8NEX9	Q8NEX9	short chain dehydrogenase/reductase family 9C member 7	SDR9C7	520
0	0	0	0	0	0	0	0	0				1	1	1	2.8	2.8	2.8	59.151	0.0023474	1.2157	9719800	5	Q8NF37	Q8NF37	lysophosphatidylcholine acyltransferase 1	LPCAT1	521
0	0	0	0	0	0	0	0	0				1	1	1	1.6	1.6	1.6	95.705	0	1.6223	20744000	1	Q8NFW9	Q8NFW9	myosin VIIA and Rab interacting protein	MYRIP	522
0	0	0	0	0	0	0	0	0	+			1	1	1	5.3	5.3	5.3	34.889	1	-2	36137000	3	Q8NH57	Q8NH57	olfactory receptor family 52 subfamily P member 1 (gene/pseudogene)	OR52P1P	523
0	0	0	0	0	0	0	0	0	+			1	1	1	4.6	4.6	4.6	32.645	1	-2	0	0	Q8NI37	Q8NI37	protein phosphatase targeting COQ7	PPTC7	524
0	0	0	0	0	0	0	0	0				1	1	1	2.4	2.4	2.4	102.28	0	1.6197	0	0	Q8NI77	Q8NI77	kinesin family member 18A	KIF18A	525
0	0	0	0	0	0	0	0	0	+			1	1	1	3.3	3.3	3.3	65.621	1	-2	0	0	Q96SQ5;Q8TAU3	Q96SQ5;Q8TAU3	zinc finger protein 587; zinc finger protein 417	ZNF587;ZNF417	526
0	0	0	0	0	0	0	0	0				1	1	1	3.5	3.5	3.5	52.441	0	1.4275	17554000	2	Q8TDL5	Q8TDL5	BPI fold containing family B member 1	BPIFB1	527
0	0	0	0	0	0	0	0	0	+			1	1	1	1.4	1.4	1.4	78.631	1	-2	0	0	Q8TDR0	Q8TDR0	TRAF3 interacting protein 1	TRAF3IP1	528
0	0	0	0	0	0	0	0	0				1	1	1	0.5	0.5	0.5	183.09	0	1.6131	15042000000	51	Q8TDY2	Q8TDY2	RB1 inducible coiled-coil 1	RB1CC1	529
0	0	0	0	0	0	0	0	0				1	1	1	0.9	0.9	0.9	132.49	0.0043668	1.0797	0	0	Q8TEW8	Q8TEW8	par-3 family cell polarity regulator beta	PARD3B	530
0	0	0	0	0	0	0	0	0	+			1	1	1	5.5	5.5	5.5	24.194	1	-2	0	0	Q8WTR2	Q8WTR2	dual specificity phosphatase 19	DUSP19	531
0	0	0	0	0	0	0	0	0				1	1	1	3.4	3.4	3.4	43.658	0	1.3607	1357400000	16	Q8WTW4	Q8WTW4	NPR2 like, GATOR1 complex subunit	NPRL2	532
0	0	0	0	0	0	0	0	0	+			1	1	1	2.6	2.6	2.6	79.374	1	-2	0	0	Q8WVT3	Q8WVT3	trafficking protein particle complex subunit 12	TRAPPC12	533
0	0	0	0	0	0	0	0	0				1	1	1	1.3	1.3	1.3	70.009	0.0083857	0.96538	0	0	Q8WXA3	Q8WXA3	RUN and FYVE domain containing 2	RUFY2	535
0	0	0	0	0	0	0	0	0				1	1	1	1	1	1	101.16	0	1.4496	268080000	10	Q8WXE9	Q8WXE9	stonin 2	STON2	536
0	0	0	0	0	0	0	0	0	+			1	1	1	1.8	1.8	1.8	68.491	1	-2	0	0	Q8WXI4	Q8WXI4	acyl-CoA thioesterase 11	ACOT11	537
0	0	0	0	0	0	0	0	0	+			1	1	1	0.1	0.1	0.1	1519.2	1	-2	0	0	Q8WXI7	Q8WXI7	mucin 16, cell surface associated	MUC16	538
0	0	0	0	0	0	0	0	0				1	1	1	0	0	0	3816	0	2.0976	10485000000	17	Q8WZ42	Q8WZ42	titin	TTN	539
0	0	0	0	0	0	0	0	0				2	2	2	4.7	4.7	4.7	57.821	0.0085288	1.0149	7132600	2	Q92526;P40227	Q92526;P40227	chaperonin containing TCP1 subunit 6B; chaperonin containing TCP1 subunit 6A	CCT6B;CCT6A	540
0	0	0	0	0	0	0	0	0				4	4	4	2	2	2	292.75	0	1.5838	35462000	9	Q92616	Q92616	GCN1 activator of EIF2AK4	GCN1	541
0	0	0	0	0	0	0	0	0	+			1	1	1	0.9	0.9	0.9	153.89	1	-2	0	0	Q92878	Q92878	RAD50 double strand break repair protein	RAD50	545
0	0	0	0	0	0	0	0	0	+			1	1	1	2	2	2	76.889	1	-2	0	0	Q969X6	Q969X6	UTP4 small subunit processome component	CIRH1A	546
0	0	0	0	0	0	0	0	0	+			1	1	1	3.4	3.4	3.4	37.034	1	-2	13410000	0	Q96BK5	Q96BK5	PIN2 (TERF1) interacting telomerase inhibitor 1	PINX1	547
0	0	0	0	0	0	0	0	0	+			1	1	1	5.2	5.2	5.2	33.786	1	-2	0	0	Q96BW1	Q96BW1	uracil phosphoribosyltransferase homolog	UPRT	548
0	0	0	0	0	0	0	0	0				2	2	2	4	4	4	65.921	0.0043573	1.0792	18711000	4	Q96CV9	Q96CV9	optineurin	OPTN	549
0	0	0	0	0	0	0	0	0	+			1	1	1	4	4	4	52.359	1	-2	0	0	Q96DY2	Q96DY2	IQ motif containing D	IQCD	550
0	0	0	0	0	0	0	0	0				1	1	1	3.9	3.9	3.9	51.803	0	1.4776	0	0	Q96EZ8	Q96EZ8	microspherule protein 1	MCRS1	551
0	0	0	0	0	0	0	0	0				1	1	1	2.6	2.6	2.6	52.774	0.0044248	1.1052	32839000	1	Q96F44	Q96F44	tripartite motif containing 11	TRIM11	552
0	0	0	0	0	0	0	0	0	+			1	1	1	4.7	4.7	4.7	39.446	1	-2	0	0	Q96G28	Q96G28	cilia and flagella associated protein 36	CFAP36	554
0	0	0	0	0	0	0	0	0	+			1	1	1	7	7	7	20.01	1	-2	0	0	Q96KJ9	Q96KJ9	cytochrome c oxidase subunit 4I2	COX4I2	555
0	0	0	0	0	0	0	0	0	+			1	1	1	5.9	5.9	5.9	40.14	1	-2	0	0	Q96KN9	Q96KN9	gap junction protein delta 4	GJD4	556
0	0	0	0	0	0	0	0	0	+			1	1	1	3.1	3.1	3.1	38.943	1	-2	0	0	Q96KP6	Q96KP6	TNFAIP3 interacting protein 3	TNIP3	557
0	0	0	0	0	0	0	0	0	+			1	1	1	0.9	0.9	0.9	140.41	1	-2	0	0	Q96NU0	Q96NU0	contactin associated protein family member 3B	CNTNAP3B	558
0	0	0	0	0	0	0	0	0				2	2	2	3.7	3.7	3.7	69.491	0	1.4329	60791000	7	Q96PK6	Q96PK6	RNA binding motif protein 14	RBM14	560
0	0	0	0	0	0	0	0	0	+			1	1	1	1.1	1.1	1.1	148.28	1	-2	290930000	3	Q96PV0	Q96PV0	synaptic Ras GTPase activating protein 1	SYNGAP1	561
0	0	0	0	0	0	0	0	0				1	1	1	3.8	3.8	3.8	59.975	0	1.451	0	0	Q96PX6	Q96PX6	coiled-coil domain containing 85A	CCDC85A	562
0	0	0	0	0	0	22052000	31061000	24630000				9	9	9	17.9	17.9	17.9	72.132	0	28.921	167140000	22	Q96S55	Q96S55	WRN helicase interacting protein 1	WRNIP1	564
0	0	0	0	0	0	0	0	0	+			1	1	1	3.2	3.2	3.2	49.411	1	-2	0	0	Q99538	Q99538	legumain	LGMN	565
0	0	0	0	0	0	0	0	0				2	2	2	9.7	9.7	9.7	33.296	0	3.1594	30320000	5	Q99623	Q99623	prohibitin 2	PHB2	566
0	0	0	0	0	0	0	0	0	+			1	1	1	3.3	3.3	3.3	63.092	1	-2	0	0	Q9BRG2	Q9BRG2	SH2 domain containing 3A	SH2D3A	570
0	0	0	0	0	0	0	0	0				1	1	1	3.6	3.6	3.6	41.806	0	1.3296	13832000	4	Q9BRK5	Q9BRK5	stromal cell derived factor 4	SDF4	571
0	0	0	0	0	0	0	0	0				10	2	2	24.7	9	9	49.857	0	4.9242	217100000	24	Q9BUF5	Q9BUF5	tubulin beta 6 class V	TUBB6	572
0	0	0	0	0	0	0	0	0				1	1	1	4.7	4.7	4.7	27.277	0	1.4874	0	1	Q9BVK6	Q9BVK6	transmembrane p24 trafficking protein 9	TMED9	574
0	0	0	0	0	9283900	10999000	0	0				3	3	3	6.9	6.9	6.9	80.543	0	2.7238	54680000	9	Q9BYJ1	Q9BYJ1	arachidonate lipoxygenase 3	ALOXE3	575
0	0	0	0	0	0	0	0	0				1	1	1	0.3	0.3	0.3	287.59	0	1.5586	353410000	4	Q9BYW2	Q9BYW2	SET domain containing 2, histone lysine methyltransferase	SETD2	576
0	0	0	0	0	0	0	0	0	+			1	1	1	0.4	0.4	0.4	295.17	1	-2	0	0	Q9C0D2	Q9C0D2	centrosomal protein 295	CEP295	577
0	0	0	0	0	0	0	0	0	+			1	1	1	1.9	1.9	1.9	126.14	1	-2	0	0	Q9GZR1	Q9GZR1	SUMO specific peptidase 6	SENP6	578
0	0	0	0	0	0	0	0	0				1	1	1	4.7	4.7	4.7	30.281	0.0023256	1.2035	8135700	3	Q9H0E2	Q9H0E2	toll interacting protein	TOLLIP	579
0	0	0	0	0	0	0	0	0	+			1	1	1	1.8	1.8	1.8	81.001	1	-2	0	0	Q9H1V8	Q9H1V8	solute carrier family 6 member 17	SLC6A17	580
0	0	0	0	0	0	0	0	0	+			1	1	1	2.1	2.1	2.1	47.958	1	-2	0	1	Q9H2B2	Q9H2B2	synaptotagmin 4	SYT4	581
0	0	0	0	0	0	0	0	0	+			1	1	1	0.7	0.7	0.7	261.37	1	-2	0	0	Q9H2D6	Q9H2D6	TRIO and F-actin binding protein	TRIOBP	582
0	0	0	0	0	0	0	0	0	+			1	1	1	1	1	1	142.69	1	-2	0	0	Q9H2G2	Q9H2G2	STE20 like kinase	SLK	583
0	0	0	0	0	0	0	0	0	+			1	1	1	4.3	4.3	4.3	45.35	1	-2	0	0	Q9H2X3	Q9H2X3	C-type lectin domain family 4 member M	CLEC4M	584
0	0	0	0	0	0	0	0	0	+			1	1	1	3.2	3.2	3.2	41.816	1	-2	0	0	Q9H790	Q9H790	exonuclease 5	EXO5	585
0	0	0	0	0	0	0	0	0	+			1	1	1	2.5	2.5	2.5	78.69	1	-2	141630000	1	Q9HBZ2	Q9HBZ2	aryl hydrocarbon receptor nuclear translocator 2	ARNT2	586
0	0	0	0	0	0	0	0	0	+			1	1	1	0.7	0.7	0.7	202.81	1	-2	0	0	Q9NQX4	Q9NQX4	myosin VC	MYO5C	588
0	0	0	0	0	0	24198000	30936000	0				5	5	5	11.3	11.3	11.3	67.166	0	6.0339	131180000	11	Q9NRC1;Q8TDW4	Q9NRC1	suppression of tumorigenicity 7	ST7	589
0	0	0	0	0	0	0	0	0	+			2	2	2	1.1	1.1	1.1	262.93	1	-2	267990000	2	Q9NSI6	Q9NSI6	bromodomain and WD repeat domain containing 1	BRWD1	590
0	0	0	0	0	0	0	0	0				1	1	1	5	5	5	56.66	0	1.8525	0	0	Q9NXG6	Q9NXG6	prolyl 4-hydroxylase, transmembrane	P4HTM	591
0	0	0	0	0	0	0	0	0	+			2	2	2	1.7	1.7	1.7	103.44	1	-2	0	0	Q9NY74	Q9NY74	ETAA1 activator of ATR kinase	ETAA1	592
0	0	0	0	0	0	0	0	0	+			1	1	1	3.7	3.7	3.7	39.594	1	-2	0	1	Q9NYL9	Q9NYL9	tropomodulin 3	TMOD3	593
0	0	0	0	0	0	0	0	0	+			1	1	1	3.8	3.8	3.8	33.275	1	-2	0	0	Q9NZQ7	Q9NZQ7	CD274 molecule	CD274	595
0	0	0	0	0	31235000	0	74740000	0				5	5	5	48.6	48.6	48.6	15.892	0	5.9589	264910000	17	Q9NZT1	Q9NZT1	calmodulin like 5	CALML5	596
0	0	0	0	0	0	0	0	0				1	1	1	2.3	2.3	2.3	77.335	0.0084926	1.0002	0	0	Q9P1Z2	Q9P1Z2	calcium binding and coiled-coil domain 1	CALCOCO1	597
0	0	0	0	0	0	0	0	0	+			1	1	1	1	1	1	100.34	1	-2	0	0	Q9P2G4	Q9P2G4	microtubule associated protein 10	MAP10	598
0	0	0	0	0	0	0	0	0	+			1	1	1	2.1	2.1	2.1	99.928	1	-2	0	0	Q9P2J8	Q9P2J8	zinc finger protein 624	ZNF624	599
0	0	0	0	0	0	0	0	0				1	1	1	1.4	1.4	1.4	97.717	0.0022371	1.1272	8119700	4	Q9Y678;Q9UBF2	Q9Y678;Q9UBF2	COPI coat complex subunit gamma 1; COPI coat complex subunit gamma 2	COPG1;COPG2	601
0	0	0	0	0	0	0	0	0				3	3	3	15.7	15.7	15.7	31.282	0	1.4186	19672000	7	Q9UBX3	Q9UBX3	solute carrier family 25 member 10	SLC25A10	602
0	0	0	0	0	0	0	0	0	+			1	1	1	2.3	2.3	2.3	55.036	1	-2	0	0	Q9UDY6	Q9UDY6	tripartite motif containing 10	TRIM10	603
0	0	0	0	0	0	0	0	0				1	1	1	7	7	7	260.73	0	1.3389	48539000	3	Q9UGM3	Q9UGM3	deleted in malignant brain tumors 1	DMBT1	604
0	29354000	32965000	0	21196000	0	0	23240000	23775000				6	6	6	8.3	8.3	8.3	85.225	0	4.2292	206440000	21	Q9UHB6	Q9UHB6	LIM domain and actin binding 1	LIMA1	605
0	0	0	0	0	0	0	0	0	+			1	1	1	4	4	4	63.728	1	-2	0	0	Q9UJ83	Q9UJ83	2-hydroxyacyl-CoA lyase 1	HACL1	607
0	0	0	0	0	0	0	0	0				4	4	4	8.6	8.6	8.6	74.175	0	2.0842	27903000	5	Q9UJS0;O75746	Q9UJS0	solute carrier family 25 member 13	SLC25A13	608
0	0	0	0	0	0	0	0	0	+			1	1	1	3.8	3.8	3.8	54.604	1	-2	0	0	Q9UJW2	Q9UJW2	tubulointerstitial nephritis antigen	TINAG	609
0	0	0	0	0	0	0	0	0	+			1	1	1	0.3	0.3	0.3	395.29	1	-2	0	0	Q9UKN7	Q9UKN7	myosin XVA	MYO15A	610
0	0	0	0	0	0	0	0	0	+			1	1	1	1.8	1.8	1.8	58.023	1	-2	653260000	7	Q9UKT9	Q9UKT9	IKAROS family zinc finger 3	IKZF3	611
0	0	0	0	0	0	0	0	0	+			1	1	1	2.2	2.2	2.2	52.376	1	-2	0	0	Q9UL41	Q9UL41	PNMA family member 3	PNMA3	613
0	0	0	0	0	0	0	0	0				2	2	2	5.7	5.7	5.7	53.248	0	1.8359	61307000	9	Q9ULV4	Q9ULV4	coronin 1C	CORO1C	614
0	0	0	0	0	0	0	0	0	+			1	1	1	3.2	3.2	3.2	68.297	1	-2	0	0	Q9ULX5	Q9ULX5	ring finger protein 112	RNF112	615
0	0	0	0	0	0	0	0	0	+			1	1	1	0.8	0.8	0.8	138.66	1	-2	0	0	Q9UNS1	Q9UNS1	timeless circadian regulator	TIMELESS	616
0	0	0	0	0	0	0	0	0	+			1	1	1	4.5	4.5	4.5	55.051	1	-2	0	0	Q9UNW1	Q9UNW1	multiple inositol-polyphosphate phosphatase 1	MINPP1	617
0	0	0	0	0	0	0	0	0	+			1	1	1	0.3	0.3	0.3	416.46	1	-2	0	0	Q9UPA5	Q9UPA5	bassoon presynaptic cytomatrix protein	BSN	618
0	0	0	0	0	0	0	0	0	+			3	2	2	0.5	0.4	0.4	838.3	1	-2	0	0	Q9UPN3	Q9UPN3	microtubule actin crosslinking factor 1	MACF1	619
0	0	0	0	0	0	0	0	0	+			1	1	1	1	1	1	117.86	1	-2	0	0	Q9UPP1	Q9UPP1	PHD finger protein 8	PHF8	620
0	0	0	0	0	0	0	0	0				1	1	1	4.6	4.6	4.6	44.346	0	1.3481	0	0	Q9UQV4	Q9UQV4	lysosomal associated membrane protein 3	LAMP3	622
0	0	0	0	0	0	0	0	0				6	6	6	14.5	14.5	14.5	51.156	0	2.9706	30096000	7	Q9Y230	Q9Y230	RuvB like AAA ATPase 2	RUVBL2	623
0	0	0	0	0	0	0	0	0	+			1	1	1	2.8	2.8	2.8	56.848	1	-2	0	0	Q9Y264	Q9Y264	angiopoietin 4	ANGPT4	624
0	0	0	0	0	0	0	0	0				3	3	3	9	9	9	50.227	0	2.7486	10200000	5	Q9Y265	Q9Y265	RuvB like AAA ATPase 1	RUVBL1	625
0	0	0	0	0	0	0	0	0	+			1	1	1	4.7	4.7	4.7	36.433	1	-2	0	0	Q9Y2D0	Q9Y2D0	carbonic anhydrase 5B	CA5B	626
0	0	0	0	0	0	0	0	0	+			2	2	2	0.5	0.5	0.5	560.69	1	-2	62459000	1	Q9Y6V0	Q9Y6V0	piccolo presynaptic cytomatrix protein	PCLO	627
0	0	0	0	0	0	0	0	0		+		1	1	1	0	0	0	289.62	0.0023585	1.2219	98280000	7	REV__O75417	REV__O75417			628
0	0	0	0	0	0	0	0	0	+	+		1	1	1	0	0	0	26.825	1	-2	0	0	REV__O76076	REV__O76076			629
0	0	0	0	0	0	0	0	0	+	+		1	1	1	0	0	0	100.47	1	-2	0	0	REV__O94806	REV__O94806			630
0	0	0	0	0	0	0	0	0		+		2	2	2	0	0	0	207.72	0.0065217	1.0697	0	0	REV__P38398	REV__P38398			631
0	0	0	0	0	0	0	0	0	+	+		1	1	1	0	0	0	79.685	1	-2	0	0	REV__P51659	REV__P51659			632
0	0	0	0	0	0	0	0	0	+	+		1	1	1	0	0	0	134.28	1	-2	227730000	1	REV__Q12768	REV__Q12768			633
0	0	0	0	0	0	0	0	0		+		2	2	2	0	0	0	92.86	0.008547	1.0199	259460000	3	REV__Q14511	REV__Q14511			634
0	0	0	0	0	0	0	0	0	+	+		1	1	1	0	0	0	185.16	1	-2	0	0	REV__Q5TAX3	REV__Q5TAX3			635
0	0	0	0	0	0	0	0	0	+	+		1	1	1	0	0	0	35.888	1	-2	44745000	1	REV__Q6IMI6	REV__Q6IMI6			636
0	0	0	0	0	0	0	0	0	+	+		1	1	1	0	0	0	114.66	1	-2	17055000	2	REV__Q7RTR2	REV__Q7RTR2			637
0	0	0	0	0	0	0	0	0		+		1	1	1	0	0	0	56.5	0.0044743	1.1263	9054800	1	REV__Q8N8U2	REV__Q8N8U2			638
0	0	0	0	0	0	0	0	0	+	+		1	1	1	0	0	0	112.57	1	-2	29513000	4	REV__Q9C0E4	REV__Q9C0E4			639
0	0	0	0	0	0	0	0	0	+	+		1	1	1	0	0	0	142.69	1	-2	0	1	REV__Q9H2G2	REV__Q9H2G2			640
0	0	0	0	0	0	0	0	0	+	+		1	1	1	0	0	0	55.882	1	-2	0	0	REV__Q9UI12	REV__Q9UI12			641

## Sheet: filter+statistic 
Significant	minus LOG(P-value)	Difference	Protein IDs	Majority protein IDs	Protein names	Gene names	id	Peptides	Razor + unique peptides	Unique peptides	Sequence coverage [%]	Unique + razor sequence coverage [%]	Unique sequence coverage [%]	Mol. weight [kDa]	Q-value	Score	Intensity	MS/MS count	LFQ intensity A1	LFQ intensity A2	LFQ intensity A3	LFQ intensity B1	LFQ intensity B2	LFQ intensity B3	LFQ intensity C1	LFQ intensity C2	LFQ intensity C3
+	11.3596	6.04685	P51991	P51991	heterogeneous nuclear ribonucleoprotein A3	HNRNPA3	311	6	6	6	18.5	18.5	18.5	39.594	0	8.1474	193710000	11	25.092	24.8568	25.1917	19	19	19	19	19	19
+	10.6365	7.48204	Q7Z4S6;O75037;Q86VH2;Q2M1P5	Q7Z4S6	kinesin family member 21A	KIF21A	495	19	19	19	15.8	15.8	15.8	187.18	0	323.31	1033500000	54	26.2323	26.4454	26.7685	19	19	19	19	19	19
+	10.5327	9.26421	P50591	P50591	TNF superfamily member 10	TNFSF10	306	8	8	8	32	32	32	32.509	0	91.552	2553000000	30	28.0908	28.6625	28.0393	19	19	19	19	19	19
+	10.2237	6.0326	E9PAV3;Q13765;Q9BZK3	E9PAV3;Q13765	nascent polypeptide associated complex subunit alpha	NACA	91	3	3	3	2	2	2	205.42	0	34.043	148690000	12	24.7446	25.1748	25.1784	19	19	19	19	19	19
+	8.84647	8.78749	O14763	O14763	TNF receptor superfamily member 10b	TNFRSF10B	96	13	13	13	37.5	37.5	37.5	47.878	0	26.15	1181800000	36	27.131	28.0515	28.1799	19	19	19	19	19	19
+	8.82959	7.20517	Q9BQS8	Q9BQS8	FYVE and coiled-coil domain autophagy adaptor 1	FYCO1	569	38	38	38	33.4	33.4	33.4	166.98	0	323.31	2106700000	98	25.7005	26.2799	26.6351	19	19	19	19	19	19
+	8.35003	6.78496	P09651;Q32P51	P09651;Q32P51	heterogeneous nuclear ribonucleoprotein A1	HNRNPA1;HNRNPA1L2	192	10	9	9	38.4	36	36	38.746	0	13.616	387900000	21	26.3434	25.3133	25.6982	19	19	19	19	19	19
+	8.31334	4.89874	P47756	P47756	capping actin protein of muscle Z-line subunit beta	CAPZB	291	3	3	3	13.7	13.7	13.7	31.35	0	3.2119	127260000	12	23.477	24.2159	24.0032	19	19	19	19	19	19
+	3.47753	1.12241	P0CG48;P0CG47;P62979;P62987	P0CG48;P0CG47;P62979;P62987	ubiquitin C; ubiquitin B; ribosomal protein S27a; ubiquitin A-52 residue ribosomal protein fusion product 1	UBC;UBB;RPS27A;UBA52	195	4	4	4	60.4	60.4	60.4	77.038	0	255.48	2422300000	39	27.9199	28.5366	28.5279	27.1196	27.0812	26.9816	27.2072	27.4231	27.4216
+	3.1973	5.2966	P46940;Q13576;Q86VI3	P46940	IQ motif containing GTPase activating protein 1	IQGAP1	290	18	18	18	14.9	14.9	14.9	189.25	0	40.999	401530000	54	24.1498	25.4326	25.0923	19	22.5698	19	19	19	19
+	3.08111	1.21127	P04792	P04792	heat shock protein family B (small) member 1	HSPB1	159	9	9	9	67.8	67.8	67.8	22.782	0	101.83	1210300000	37	26.7316	27.2353	26.9358	25.7934	26.3044	25.5007	25.6813	25.8791	25.3788
+	3.05924	1.17218	P22626	P22626	heterogeneous nuclear ribonucleoprotein A2/B1	HNRNPA2B1	237	15	15	14	50.7	50.7	50.7	37.429	0	280.6	4178100000	80	28.0888	27.7653	27.7438	26.7193	27.2137	26.3327	26.4053	26.9231	26.5686
	2.75736	0.766587	P08195	P08195	solute carrier family 3 member 2	SLC3A2	183	8	8	8	17.3	17.3	17.3	67.993	0	23.445	603930000	61	24.9187	25.5341	25.2222	24.4398	24.3996	24.442	24.1841	24.6967	24.5882
+	2.37223	4.24074	O60506;O43390	O60506	synaptotagmin binding cytoplasmic RNA interacting protein	SYNCRIP	116	8	8	8	17.5	17.5	17.5	69.602	0	14.592	140000000	18	24.6681	23.5002	23.5813	19	19	19	23.0548	19	19
+	2.29417	5.22993	P23396	P23396	ribosomal protein S3	RPS3	242	6	6	6	32.1	32.1	32.1	26.688	0	9.8001	370000000	24	25.6074	24.8935	24.8363	19	19	24.2949	19	19	19
+	2.26688	4.13512	Q15149	Q15149	plectin	PLEC	435	47	47	43	13.6	13.6	12.2	531.78	0	79.158	1176100000	119	24.3981	26.1661	26.5909	20.4392	22.8361	21.6671	22.9863	22.5708	19
+	2.10522	4.85381	P16615;O14983;Q93084	P16615	ATPase sarcoplasmic/endoplasmic reticulum Ca2+ transporting 2	ATP2A2	223	10	10	10	14.4	14.4	14.4	114.76	0	33.583	206650000	24	24.5833	24.4319	25.2286	19	19	19	24.3647	19	19
+	1.88673	6.40114	P62805	P62805	H4 clustered histone 1	H4C1	349	5	5	5	50.5	50.5	50.5	11.367	0	3.958	916340000	22	27.3444	27.4406	27.6727	19	19	24.9266	25.582	19	19
	1.77739	6.83042	Q6FI13;P0C0S8;Q99878;Q9BTM1;Q16777;Q93077;Q7L7L0;P04908;Q96KK5;P20671;P16104;Q71UI9;P0C0S5;Q96QV6;Q8IUE6	Q6FI13;P0C0S8;Q99878;Q9BTM1;Q16777;Q93077;Q7L7L0;P04908;Q96KK5;P20671;P16104;Q71UI9;P0C0S5;Q96QV6	heterogeneous nuclear ribonucleoprotein U like 1	HIST2H2AA3;HIST1H2AG;HIST1H2AJ;H2AFJ;HIST2H2AC;HIST1H2AC;HIST3H2A;HIST1H2AB;HIST1H2AH;HIST1H2AD;H2AFX;H2AFV;H2AFZ;HIST1H2AA	163	3	3	3	26.9	26.9	26.9	14.095	0	19.12	1250600000	18	28.3437	27.6334	28.5686	19	19	26.0565	19	19	26.0522
	1.67528	3.76602	Q08211	Q08211	DExH-box helicase 9	DHX9	402	8	8	8	7.6	7.6	7.6	140.96	0	6.4961	204060000	22	24.977	23.5626	23.7568	19	23.298	22.6987	19	19	19
	1.66525	-4.12001	P25311	P25311	alpha-2-glycoprotein 1, zinc-binding	AZGP1	245	7	7	7	33.2	33.2	33.2	34.258	0	11.165	529510000	27	25.3393	19	19	24.9644	24.7851	25.274	25.832	25.2138	25.3293
	1.57249	0.778697	Q9BUJ2	Q9BUJ2	heterogeneous nuclear ribonucleoprotein U like 1	HNRNPUL1	573	22	22	22	31.4	31.4	31.4	95.737	0	323.31	6452100000	158	27.3712	27.4213	27.6201	27.0787	27.1854	26.7636	25.9681	26.8078	26.3494
	1.46458	0.654808	P11142;P54652	P11142	heat shock protein family A (Hsp70) member 8	HSPA8	202	27	27	22	47.8	47.8	42.7	70.897	0	262.57	14876000000	262	27.9683	28.525	28.6084	28.1454	28.0437	27.6011	27.1751	27.7686	27.5407
	1.46457	5.15189	P31943;P55795	P31943	heterogeneous nuclear ribonucleoprotein H1	HNRNPH1	267	10	10	8	33	33	26.9	49.229	0	18.394	667630000	41	26.5418	26.1448	26.1296	25.3443	19	19	25.3767	19	19
	1.44521	3.91748	Q9P2N7;Q9P2J3	Q9P2N7;Q9P2J3	kelch like family member 13; kelch like family member 9	KLHL13;KLHL9	600	7	7	7	12.7	12.7	12.7	73.867	0	7.8635	243690000	24	24.2334	23.7819	25.5111	23.7533	23.7944	19	19	19	19
	1.40898	4.28795	P62314	P62314	small nuclear ribonucleoprotein D1 polypeptide	SNRPD1	342	3	3	3	37.8	37.8	37.8	13.281	0	4.6461	195820000	16	25.1395	24.9748	25.2297	24.4167	19	19	24.5434	19	19
	1.32415	3.91956	P02545	P02545	lamin A/C	LMNA	148	13	13	13	23	23	23	74.139	0	12.151	281770000	31	24.3365	24.7227	24.9359	19	19	23.7024	24.7704	19	19
	1.21668	4.85745	P17844;Q92841	P17844	DEAD-box helicase 5	DDX5	225	7	6	6	12.7	10.9	10.9	69.147	0	4.0788	616210000	25	25.9327	26.203	26.4705	26.3052	25.7625	19	19	19	19
	1.21437	0.439888	P31942	P31942	heterogeneous nuclear ribonucleoprotein H3	HNRNPH3	266	8	8	8	39	39	39	36.926	0	249.63	1993500000	75	26.9132	26.7738	26.6054	26.3079	26.6802	25.9017	26.0247	26.6364	26.3945
	1.16151	0.585511	O43175	O43175	phosphoglycerate dehydrogenase	PHGDH	105	14	14	14	33.8	33.8	33.8	56.65	0	56.533	1227800000	62	25.8042	26.5372	26.5247	26.0166	25.9188	25.2505	25.3225	26.1278	25.5832
	1.13876	4.57319	P33778;Q99880;Q93079;Q99877;Q16778;P62807;P58876;O60814;Q5QNW6;P23527;Q99879;Q8N257;P57053;P06899;Q96A08	P33778;Q99880;Q93079;Q99877;Q16778;P62807;P58876;O60814;Q5QNW6;P23527;Q99879;Q8N257;P57053;P06899;Q96A08		HIST1H2BB;HIST1H2BL;HIST1H2BH;HIST1H2BN;HIST2H2BE;HIST1H2BC;HIST1H2BD;HIST1H2BK;HIST2H2BF;HIST1H2BO;HIST1H2BM;HIST3H2BB;H2BFS;HIST1H2BJ;HIST1H2BA	119	3	3	3	27.8	27.8	27.8	13.95	0	5.7533	724080000	23	26.9871	26.3875	27.2289	19	19	19	25.68	25.2509	25.8368
	1.1342	-0.562027	Q92734	Q92734	trafficking from ER to golgi regulator	TFG	542	31	31	31	57.8	57.8	57.8	43.447	0	323.31	28420000000	196	30.7701	30.5263	30.3075	31.4618	31.2293	30.9649	30.302	31.3193	31.3026
	1.10594	0.373352	P38646	P38646	heat shock protein family A (Hsp70) member 9	HSPA9	276	18	18	18	35.1	35.1	35.1	73.68	0	107.63	2626500000	99	26.1098	26.2283	26.2217	26.1683	26.0553	25.5511	25.3913	25.9454	25.7681
	1.04114	0.480593	P0DMV8;P0DMV9	P0DMV8;P0DMV9	heat shock protein family A (Hsp70) member 1A; heat shock protein family A (Hsp70) member 1B	HSPA1A;HSPA1B	196	14	12	5	28.4	25.3	11.2	70.051	0	19.645	1137400000	60	25.5778	26.0789	26.3563	25.874	25.9659	25.2918	25.166	25.496	25.3489
	0.998239	3.35944	P05783;CON__H-INV:HIT000015463	P05783	keratin 18	KRT18	170	9	7	5	24.7	20.9	15.6	48.057	0	24.268	293020000	32	24.5943	25.1413	25.4208	19	24.8251	24.1741	19	24.1569	19
	0.93273	0.575496	O43809	O43809	nudix hydrolase 21	NUDT21	113	10	10	10	43.2	43.2	43.2	26.227	0	244.88	4333000000	110	27.6594	28.0109	27.2801	27.4305	27.6889	27.1931	26.3789	27.1047	26.6518
	0.929707	-0.462883	P32969	P32969	ribosomal protein L9	RPL9	270	3	3	3	26.6	26.6	26.6	21.863	0	8.2844	179070000	26	23.9321	23.7497	23.8947	24.1402	24.3397	24.15	24.4794	25.051	23.7701
	0.916744	2.10934	P27708	P27708	carbamoyl-phosphate synthetase 2, aspartate transcarbamylase, and dihydroorotase	CAD	253	24	23	23	14.6	14.2	14.2	242.98	0	64.05	682250000	80	24.2232	25.3201	25.1294	24.1213	24.2591	23.6814	22.463	23.1645	19
	0.842299	2.6815	Q13509	Q13509	tubulin beta 3 class III	TUBB3	418	13	3	1	31.8	8.4	3.8	50.432	0	12.509	151550000	24	23.7739	24.2091	24.484	19	24.043	19	23.6173	24.1848	19
	0.799021	0.436385	P31327	P31327	carbamoyl-phosphate synthase 1	CPS1	262	25	25	24	20.9	20.9	20.3	164.94	0	44.337	1145200000	109	24.6998	25.3791	25.6125	25.0953	25.0447	24.6648	24.2226	25.1079	24.6291
	0.767077	-2.80615	Q96S55	Q96S55	WRN helicase interacting protein 1	WRNIP1	564	9	9	9	17.9	17.9	17.9	72.132	0	28.921	167140000	22	19	19	19	19	19	19	24.3944	24.8886	24.5539
	0.763604	-2.76944	P13639	P13639	eukaryotic translation elongation factor 2	EEF2	213	7	7	7	11.4	11.4	11.4	95.337	0	5.8384	128210000	19	19	19	19	24.7477	19	19	24.8811	19	23.9878
	0.761955	-3.76583	P31151;Q86SG5	P31151	S100 calcium binding protein A7	S100A7	261	4	4	4	25.7	25.7	25.7	11.471	0	3.7486	473140000	14	19	19	19	19	19	19	27.4094	26.044	26.1415
	0.759909	-0.382773	B9A064;P0DOX8;P0CG04;P0DOY3;P0DOY2;P0CF74	B9A064;P0DOX8;P0CG04	immunoglobulin lambda like polypeptide 5; immunoglobulin lambda constant 1	IGLL5;IGLC1	17	3	3	3	19.6	19.6	19.6	23.063	0	7.5831	9539000000	46	29.7083	30.2066	30.372	30.2452	30.1433	30.1234	30.6207	31.0072	30.7309
	0.751335	-2.38642	P46782	P46782	ribosomal protein S5	RPS5	288	2	2	2	11.8	11.8	11.8	22.876	0	3.3965	147800000	14	19	19	19	22.937	19	19	23.8633	24.5183	19
	0.749975	0.494836	P35579;P35580	P35579	myosin heavy chain 9	MYH9	273	13	13	13	8	8	8	226.53	0	26.477	469030000	59	24.2717	24.8643	25.5271	24.5007	24.7702	23.9901	24.1691	24.8895	24.0375
	0.736395	2.33318	Q13813	Q13813	spectrin alpha, non-erythrocytic 1	SPTAN1	422	16	16	16	9.4	9.4	9.4	284.54	0	16.022	265750000	43	23.1026	23.4241	24.324	22.8324	24.9558	19	19	22.9141	19
	0.691943	0.286975	P68104;Q5VTE0	P68104;Q5VTE0	eukaryotic translation elongation factor 1 alpha 1; eukaryotic translation elongation factor 1 alpha 1 pseudogene 5	EEF1A1;EEF1A1P5	368	16	16	8	42.2	42.2	20.1	50.14	0	170.72	12586000000	126	28.6411	29.0513	29.0822	28.9513	28.7267	28.3316	28.3574	29.0204	28.44
	0.662234	3.51151	Q13546	Q13546	receptor interacting serine/threonine kinase 1	RIPK1	420	22	22	22	36.2	36.2	36.2	75.93	0	41.178	2931300000	98	25.7683	26.6528	26.9379	27.0403	27.0215	26.5871	19	19	19
	0.654435	0.243856	P68363;Q9H853	P68363	tubulin alpha 1b	TUBA1B	369	23	23	0	68.3	68.3	0	50.151	0	323.31	45382000000	308	29.9781	30.4589	30.3366	30.2989	29.9119	29.7915	29.6991	30.3226	30.0603
	0.653827	0.419787	Q15645	Q15645	thyroid hormone receptor interactor 13	TRIP13	445	10	10	10	28.9	28.9	28.9	48.55	0	7.4867	651580000	34	25.5199	26.4961	26.5235	26.337	25.9951	25.5157	25.2501	25.6628	25.7997
	0.637063	2.27962	P06576	P06576	ATP synthase F1 subunit beta	ATP5F1B	171	4	4	4	11	11	11	56.559	0	7.2281	149590000	18	23.3135	24.3828	23.9976	19	19	23.7783	24.7627	19	24.1691
	0.623577	0.405312	P21333;O75369;Q14315	P21333	filamin A	FLNA	232	24	24	24	13.4	13.4	13.4	280.74	0	43.445	800560000	103	24.2189	25.1168	25.5661	24.8117	24.9276	24.2434	24.345	24.7371	24.3071
	0.608843	1.77229	P12814;P35609;Q08043	P12814	actinin alpha 1	ACTN1	209	20	20	13	31.3	31.3	21.7	103.06	0	51.154	478820000	60	22.8515	25.61	26.1884	24.4422	23.8604	23.2283	23.987	24.1482	19
	0.596008	5.4794	Q14790	Q14790	caspase 8	CASP8	431	59	59	59	91.4	91.4	91.4	55.391	0	323.31	113100000000	337	32.9162	33.145	33.1777	34.058	34.139	33.5952	25.809	19	19
	0.593159	0.728731	Q00610;P53675	Q00610	clathrin heavy chain	CLTC	383	31	31	31	24.4	24.4	24.4	191.61	0	87.594	1604900000	128	24.5494	25.8725	26.3169	24.767	25.3599	23.5135	24.541	25.8174	25.1064
	0.582818	-0.230647	Q08554	Q08554	desmocollin 1	DSC1	404	13	13	13	17.8	17.8	17.8	99.986	0	49.848	2371300000	71	26.4287	26.262	26.8322	26.518	26.3284	26.8399	26.9284	26.8495	26.9655
	0.582295	-1.70101	P62249	P62249	ribosomal protein S16	RPS16	335	2	2	2	14.4	14.4	14.4	16.445	0	2.4904	327440000	21	25.5103	25.0545	19	24.571	25.3001	24.4458	24.7387	25.4077	24.8725
	0.577957	0.452602	P05141;Q9H0C2	P05141	solute carrier family 25 member 5	SLC25A5	167	10	10	4	34.6	34.6	15.8	32.852	0	13.792	1787400000	60	26.4828	27.0494	26.8969	26.6197	25.5103	25.7644	27.0899	26.6136	26.5446
	0.574411	0.721637	Q8N684	Q8N684	cleavage and polyadenylation specific factor 7	CPSF7	517	17	17	17	40.3	40.3	40.3	52.049	0	84.471	4297200000	86	27.9418	27.9536	26.4012	27.2676	27.8374	27.1562	25.733	26.073	26.1962
	0.569208	0.214121	P68371;P04350;Q3ZCM7	P68371;P04350	tubulin beta 4B class IVb; tubulin beta 4A class Iva	TUBB4B;TUBB4A	371	23	23	4	63.4	63.4	16	49.83	0	323.31	20481000000	252	29.9998	30.293	30.2799	30.1981	29.9784	29.6849	29.6004	30.2914	30.1072
	0.56693	2.79555	Q96P63	Q96P63	serpin family B member 12	SERPINB12	559	12	12	12	45.4	45.4	45.4	46.276	0	14.09	1146600000	35	27.2548	26.598	26.6388	19	19	26.5637	27.0045	26.3676	26.274
	0.561891	0.513903	P63261	P63261	actin gamma 1	ACTG1	365	22	22	1	68.8	68.8	4.5	41.792	0	323.31	41737000000	181	30.0585	30.994	31.244	30.597	30.8976	29.5186	29.4783	30.654	30.364
	0.552179	-1.57767	P07339	P07339	cathepsin D	CTSD	176	6	6	6	18	18	18	44.552	0	18.51	434120000	37	25.1454	24.8711	19	24.4435	24.1064	24.5617	25.6062	24.405	24.3764
	0.549724	2.08624	Q9UPQ9	Q9UPQ9	trinucleotide repeat containing adaptor 6B	TNRC6B	621	10	10	10	10.4	10.4	10.4	194	0	163.97	273680000	37	23.534	23.8115	24.0866	24.3562	24.7797	19	19	24.2107	19
	0.548477	1.67417	Q15758	Q15758	solute carrier family 1 member 5	SLC1A5	446	5	5	5	12.2	12.2	12.2	56.598	0	5.254	110230000	21	23.582	23.9718	23.7313	23.6403	19	23.1831	19	23.7422	23.9596
	0.529513	1.10334	O00159	O00159	myosin IC	MYO1C	93	31	31	30	38.5	38.5	37.8	121.68	0	109.72	1684700000	119	24.8282	25.787	26.4103	25.4419	25.0552	22.7962	22.4894	26.2957	25.3527
	0.527077	1.68201	P78347;Q6EKJ0;Q86UP8	P78347	general transcription factor IIi	GTF2I	373	20	20	20	25.9	25.9	25.9	112.42	0	121.11	1238600000	82	26.5266	25.2206	24.8667	24.7147	25.7294	24.4285	19	25.037	24.2261
	0.525119	1.97782	Q9NZ01	Q9NZ01	trans-2,3-enoyl-CoA reductase	TECR	594	6	6	6	19.8	19.8	19.8	36.034	0	6.0169	417290000	32	24.6939	25.1908	24.4077	19	19	24.4091	24.7333	24.776	24.7995
	0.516809	0.217244	P10809	P10809	heat shock protein family D (Hsp60) member 1	HSPD1	199	11	11	11	27.1	27.1	27.1	61.054	0	21.458	534240000	40	24.9619	24.9865	25.4162	24.9366	24.8715	24.4659	24.9471	25.3597	24.8448
	0.503492	0.258078	P68366	P68366	tubulin alpha 4a	TUBA4A	370	19	3	3	53.3	9.8	9.8	49.924	0	271.92	620070000	25	25.6286	26.0385	26.2446	26.1768	25.5929	25.2432	25.4756	26.0011	25.7853
	0.489385	2.12639	P63092;Q5JWF2;P38405	P63092;Q5JWF2	GNAS complex locus	GNAS	362	7	6	6	20.6	17.8	17.8	45.664	0	4.9992	278810000	27	23.4116	24.561	24.5195	19	24.9864	19	19	25.262	24.9774
	0.487301	0.412791	P22735	P22735	transglutaminase 1	TGM1	239	13	13	13	19.6	19.6	19.6	89.786	0	33.867	918570000	59	25.2906	25.0324	25.0114	24.3894	23.6086	24.973	25.5156	24.9327	24.7728
	0.441377	1.99899	Q96FQ6	Q96FQ6	S100 calcium binding protein A16	S100A16	553	2	2	2	22.3	22.3	22.3	11.801	0	3.1631	414520000	18	25.8876	25.3666	24.8575	19	19	25.332	26.4018	25.2184	25.2771
	0.44003	2.82077	O15519	O15519	CASP8 and FADD like apoptosis regulator	CFLAR	102	22	22	22	47.9	47.9	47.9	55.343	0	190.27	4235800000	116	25.7052	26.3738	26.6315	28.1508	27.8834	27.4621	19	19	19
	0.437979	1.36979	P61247	P61247	ribosomal protein S3A	RPS3A	325	6	6	6	28.8	28.8	28.8	29.945	0	8.8031	422850000	27	25.8385	24.9287	24.3231	23.9292	25.0544	19	24.5885	24.8808	24.5091
	0.435122	0.201366	P07437;A6NNZ2;Q9H4B7;CON__ENSEMBL:ENSBTAP00000025008	P07437	tubulin beta class I	TUBB	179	23	6	5	59.9	19.6	16.2	49.67	0	323.31	9342300000	99	29.0742	29.5847	29.4825	29.4009	29.0805	28.8529	28.8306	29.5692	29.3404
	0.415858	1.47138	P30050	P30050	ribosomal protein L12	RPL12	259	4	4	4	37.6	37.6	37.6	17.818	0	7.1304	183750000	21	23.8266	24.085	23.6838	19	24.1104	19	23.7406	24.6501	23.8614
	0.414255	1.69195	O75342	O75342	arachidonate 12-lipoxygenase, 12R type	ALOX12B	123	12	12	12	25.2	25.2	25.2	80.355	0	136.17	520610000	41	24.9315	24.6112	24.3455	24.8804	19	24.9202	25.0772	19	24.747
	0.399903	1.0558	P78527	P78527	protein kinase, DNA-activated, catalytic subunit	PRKDC	376	16	16	16	4.8	4.8	4.8	469.08	0	20.616	263640000	49	23.6706	24.2174	24.1044	23.7916	24.181	23.6942	19	23.7641	23.219
	0.399836	-0.398501	P31944	P31944	caspase 14	CASP14	268	14	14	14	60.3	60.3	60.3	27.679	0	42.92	1124100000	62	24.8157	24.9773	24.565	24.6771	24.5989	25.2422	26.5929	24.9515	25.0444
	0.396369	-0.70954	P06702	P06702	S100 calcium binding protein A9	S100A9	172	7	7	7	66.7	66.7	66.7	13.242	0	13.962	1652900000	46	26.2021	26.5659	24.948	27.0367	25.4492	26.7085	28.7616	25.6201	26.1132
	0.383749	1.82445	Q92851	Q92851	caspase 10	CASP10	544	9	9	9	25	25	25	58.95	0	323.31	626240000	49	23.335	24.2385	24.434	25.7905	25.2792	24.9986	19	19	19
	0.383438	-1.90302	P32119	P32119	peroxiredoxin 2	PRDX2	269	4	3	3	18.7	13.1	13.1	21.892	0	3.0249	191350000	17	24.7928	19	19	19	19	24.5508	25.3491	24.8469	24.257
	0.378431	0.21172	P62701;P22090;Q8TD47	P62701	ribosomal protein S4 X-linked	RPS4X	346	8	8	8	33.5	33.5	33.5	29.597	0	13.219	535100000	33	25.5076	25.5252	24.8599	24.9286	25.446	24.5545	24.9842	25.4052	25.1967
	0.374281	0.297198	P60866	P60866	ribosomal protein S20	RPS20	323	2	2	2	19.3	19.3	19.3	13.373	0	4.3775	558770000	19	26.1569	25.6862	25.6467	25.0859	26.0755	24.7463	25.5728	26.1869	25.5291
	0.372256	1.1142	O94875	O94875	sorbin and SH3 domain containing 2	SORBS2	128	6	6	6	8.3	8.3	8.3	124.11	0	5.421	194780000	25	23.9609	24.3645	25.0877	24.4079	24.5709	23.845	19	24.617	23.7004
	0.364928	0.1354	Q08380	Q08380	galectin 3 binding protein	LGALS3BP	403	8	8	8	16.9	16.9	16.9	65.33	0	75.126	830090000	44	25.9042	25.7802	25.6928	26.0938	25.5698	25.6301	25.2851	25.6206	25.7424
	0.361876	-0.260359	P06733;P13929;P09104	P06733	enolase 1	ENO1	173	6	6	6	18.9	18.9	18.9	47.168	0	10.557	829600000	38	25.0137	25.3159	25.7636	25.3946	25.3659	25.4795	26.5589	25.6139	25.3358
	0.361103	0.148376	P51571	P51571	signal sequence receptor subunit 4	SSR4	309	4	4	4	28.9	28.9	28.9	18.998	0	11.648	593600000	34	25.0196	25.5504	25.2347	25.2869	24.9819	25.0449	24.9315	25.5471	24.9268
	0.357298	1.48032	Q06830	Q06830	peroxiredoxin 1	PRDX1	399	6	6	5	29.6	29.6	24.1	22.11	0	5.3228	1094300000	32	26.8298	26.6608	26.3877	26.3094	26.0867	26.2788	26.5564	19	26.6433
	0.350945	0.198851	P35637	P35637	FUS RNA binding protein	FUS	274	13	13	11	23.4	23.4	23.4	53.425	0	309.92	18052000000	126	29.6819	29.327	29.4678	29.1902	29.6905	28.9057	29.1977	29.8562	28.9198
	0.346142	1.20854	P15880	P15880	ribosomal protein S2	RPS2	219	9	9	9	36.9	36.9	36.9	31.324	0	7.9841	563390000	36	25.7938	24.9392	24.9146	24.6021	25.382	24.1902	25.1887	25.6809	19
	0.33693	-0.136353	P04406	P04406	glyceraldehyde-3-phosphate dehydrogenase	GAPDH	158	10	10	10	50.4	50.4	50.4	36.053	0	132.85	1712100000	45	26.4197	26.5707	26.3814	26.4145	26.3431	26.6348	27.1372	26.5512	26.4809
	0.334353	-1.74687	Q00839	Q00839	heterogeneous nuclear ribonucleoprotein U	HNRNPU	384	9	9	9	13	13	13	90.583	0	12.99	400110000	27	19	19	25.2743	24.6114	25.3457	24.4689	24.6038	19	19
	0.313811	1.25992	Q9BQE3	Q9BQE3	tubulin alpha 1c	TUBA1C	568	22	3	2	63.9	12	9.1	49.895	0	94.144	691400000	26	25.7901	26.0142	26.4189	26.0165	19	25.903	25.7555	26.3639	25.848
	0.30911	0.94106	O95429	O95429	BAG cochaperone 4	BAG4	131	4	4	4	9.8	9.8	9.8	49.593	0	296.25	255540000	19	24.1941	24.3184	24.4164	19	24.6765	23.9014	23.9	24.5606	24.173
	0.302144	-1.16762	P14618	P14618	pyruvate kinase M1/2	PKM	216	11	11	11	26.7	26.7	26.7	57.936	0	39.089	272560000	37	23.2513	19	24.0508	23.7867	19	23.9796	24.856	24.3111	23.6764
	0.299059	-0.185061	P29508	P29508	serpin family B member 3	SERPINB3	257	15	15	7	47.2	47.2	25.6	44.564	0	269.07	1181400000	103	25.9558	25.6773	25.6567	25.5902	25.9415	25.6831	26.7753	25.8699	25.8299
	0.298662	1.21712	Q6ZVX7	Q6ZVX7	NCCRP1, F-box associated domain containing	NCCRP1	485	9	9	9	28.7	28.7	28.7	30.847	0	18.225	988900000	42	26.3049	26.1734	25.6107	19	25.3313	26.0344	26.5087	26.1354	25.8655
	0.288991	-0.154154	Q6UWP8	Q6UWP8	suprabasin	SBSN	481	5	5	5	23.1	23.1	23.1	60.54	0	46.638	365940000	31	24.389	24.5845	23.9542	24.1486	24.5416	24.2672	24.8405	24.1681	24.8144
	0.284587	1.51061	P68133;P68032;P62736;P63267	P68133;P68032;P62736;P63267	actin alpha 1, skeletal muscle; actin alpha cardiac muscle 1; actin alpha 2, smooth muscle; actin gamma 2, smooth muscle	ACTA1;ACTC1;ACTA2;ACTG2	367	14	1	1	30	4.2	4.2	42.051	0	6.1171	2001200000	19	27.4754	28.3391	28.3119	19	28.2536	27.3912	27.7872	28.6028	28.1544
	0.28285	-0.237316	P12273	P12273	prolactin induced protein	PIP	208	8	8	8	63.7	63.7	63.7	16.572	0	43.472	950400000	47	25.8326	26.1514	25.396	25.7921	25.7967	25.2253	26.7567	26.3491	26.2639
	0.276077	0.271331	Q13085;O00763	Q13085	acetyl-CoA carboxylase alpha	ACACA	411	78	78	78	45	45	45	265.55	0	323.31	15321000000	507	26.5707	27.8734	28.2647	27.6799	27.5973	27.3487	26.5699	27.2088	27.3851
	0.270218	1.05988	P62879;Q9HAV0	P62879;Q9HAV0	G protein subunit beta 2; G protein subunit beta 4	GNB2;GNB4	355	6	6	3	20.6	20.6	11.2	37.331	0	24.301	528200000	26	24.5387	25.8057	25.7428	19	25.7952	24.3497	24.7224	26.2526	25.6952
	0.267459	1.21733	P05109	P05109	S100 calcium binding protein A8	S100A8	166	6	6	6	50.5	50.5	50.5	10.834	0	111.44	1305000000	26	26.7048	27.1121	25.5948	26.3209	26.2084	26.3302	27.7033	19	25.9564
	0.265411	-0.135655	Q08188	Q08188	transglutaminase 3	TGM3	401	21	21	21	42.4	42.4	42.4	76.631	0	323.31	2565500000	141	26.7264	26.3349	26.3864	26.4768	26.099	26.7327	27.1022	26.6592	26.6393
	0.245561	1.29162	P81605	P81605	dermcidin	DCD	379	6	6	6	47.3	47.3	47.3	11.284	0	27.677	2513800000	40	27.1591	28.1694	27.4785	28.3564	27.6652	19	27.5471	27.5574	27.7385
	0.230987	0.939365	P01040	P01040	cystatin A	CSTA	137	4	4	4	52	52	52	11.006	0	20.313	867590000	36	25.3681	25.6861	25.5107	25.3267	25.1448	26.0631	26.1429	19	25.8159
	0.226292	-0.924885	P61978	P61978	heterogeneous nuclear ribonucleoprotein K	HNRNPK	331	4	4	4	14.5	14.5	14.5	50.976	0	5.1769	178630000	20	23.8718	24.0807	19	19	24.3401	23.6929	24.1905	24.2374	23.9936
	0.222501	1.20877	Q9UHB6	Q9UHB6	LIM domain and actin binding 1	LIMA1	605	6	6	6	8.3	8.3	8.3	85.225	0	4.2292	206440000	21	19	24.8071	24.9744	19	24.3373	19	19	24.4701	24.5029
	0.217685	0.168254	Q96QA5	Q96QA5	gasdermin A	GSDMA	563	11	11	11	28.8	28.8	28.8	49.364	0	87.076	1154800000	68	25.5551	25.9864	25.4109	25.2481	24.6955	25.9046	26.0505	25.5373	25.4593
	0.212819	-0.103008	P19474	P19474	tripartite motif containing 21	TRIM21	230	39	39	39	68.8	68.8	68.8	54.169	0	323.31	110020000000	350	31.8273	32.2888	32.2205	32.4006	32.0474	32.022	31.8368	32.5582	32.4259
	0.209683	-0.160622	P15924	P15924	desmoplakin	DSP	220	91	91	91	36.2	36.2	36.2	331.77	0	323.31	12340000000	510	27.2306	27.0089	26.8253	26.7112	26.7071	27.2028	28.0549	27.0933	27.3241
	0.209202	-0.123734	P14923;P35222	P14923	junction plakoglobin	JUP	217	29	29	29	56.1	56.1	56.1	81.744	0	186.99	7141100000	209	26.9207	26.9445	26.934	26.7372	26.7117	26.8429	27.7629	27.0893	27.1968
	0.206311	0.779168	P42357	P42357	histidine ammonia-lyase	HAL	281	9	9	9	19.8	19.8	19.8	72.697	0	34.548	745050000	52	24.7013	25.2526	24.7643	24.8326	19	25.2399	25.4472	25.2183	25.0232
	0.199461	0.894269	Q01469;A8MUU1	Q01469	fatty acid binding protein 5	FABP5	387	8	8	8	66.7	66.7	66.7	15.164	0	12.066	930010000	39	26.4289	25.827	25.615	19	26.0201	26.2258	26.5241	26.3779	26.2283
	0.19611	0.170978	Q5T749	Q5T749	keratinocyte proline rich protein	KPRP	466	22	22	22	47.7	47.7	47.7	64.135	0	323.31	2823700000	130	26.5846	26.0691	25.835	25.2503	25.7939	26.3838	26.7615	25.7686	25.9937
	0.194589	-0.969028	Q14574	Q14574	desmocollin 3	DSC3	429	2	2	2	3.6	3.6	3.6	99.968	0	8.4525	114970000	14	23.7676	19	19	23.7214	19	24.2243	19	24.4036	19
	0.190488	-0.897894	Q16610	Q16610	extracellular matrix protein 1	ECM1	449	5	5	5	10.4	10.4	10.4	60.673	0	43.592	303830000	22	24.5484	24.8616	19	24.3675	19	24.5003	25.187	24.4387	24.7139
	0.181171	-0.835012	Q13162	Q13162	peroxiredoxin 4	PRDX4	414	3	3	3	13.3	13.3	13.3	30.54	0	3.1134	107400000	15	23.4649	19	19	19	19	19	23.4539	24.0883	23.3977
	0.180011	1.45794	Q9BVA1;Q13885	Q9BVA1;Q13885	tubulin beta 2B class IIb; tubulin beta 2A class IIa	TUBB2B;TUBB2A	426	18	3	3	53	11.5	11.5	49.953	0	10.01	1115300000	16	19	27.2266	27.1931	19	26.8792	19	27.0013	19	27.2111
	0.175615	-0.991245	P29401	P29401	transketolase	TKT	256	3	3	3	9.6	9.6	9.6	67.877	0	7.6226	163720000	14	24.5199	19	19	24.6752	19	19	24.6346	19	24.6775
	0.175557	0.127527	Q13867	Q13867	bleomycin hydrolase	BLMH	424	12	12	12	27.5	27.5	27.5	52.562	0	57.175	2106800000	75	26.6572	26.8679	26.597	26.1882	25.8455	26.7669	27.1056	26.7462	26.8265
	0.173786	-0.851108	P43307	P43307	signal sequence receptor subunit 1	SSR1	284	2	2	2	8	8	8	32.235	0	3.3677	119360000	14	23.793	19	19	19	19	23.7552	24.1128	23.8247	19
	0.171982	-1.17541	P62244	P62244	ribosomal protein S15a	RPS15A	334	4	4	4	29.2	29.2	29.2	14.839	0	3.2715	400310000	14	19	25.6959	19	25.4378	25.9179	19	19	26.0885	19
	0.164085	0.252377	P04899;P09471;P19087;A8MTJ3;P11488	P04899	G protein subunit alpha i2	GNAI2	162	11	11	6	42.5	42.5	27.6	40.45	0	90.595	1501100000	60	25.7977	26.9853	27.257	26.2632	27.2569	25.2272	25.6169	27.2906	26.911
	0.157868	0.185493	P15144	P15144	alanyl aminopeptidase, membrane	ANPEP	218	9	9	9	12.1	12.1	12.1	109.54	0	15.588	387990000	40	23.9536	24.9063	25.0163	23.9646	25.1233	23.4625	24.2071	24.9692	24.9126
	0.156554	-0.109408	P25705	P25705	ATP synthase subunit alpha, mitochondrial	ATP5A1	246	8	8	8	19.5	19.5	19.5	59.75	0	28.296	500100000	47	23.8297	24.7734	24.479	24.7567	24.4559	23.9038	24.2831	24.708	24.7132
	0.150809	-0.0799605	Q92804	Q92804	TATA-box binding protein associated factor 15	TAF15	543	8	6	6	20.1	17.7	17.7	61.829	0	88.884	655000000	31	25.566	25.6229	25.6491	25.4279	26.0523	25.5804	25.9234	25.967	25.2048
	0.146048	0.119846	P08238;Q58FF7	P08238	heat shock protein 90 alpha family class B member 1	HSP90AB1	184	12	12	4	20.4	20.4	7.6	83.263	0	323.31	1459900000	86	25.7053	26.3606	26.6732	25.8483	26.3192	25.446	26.2641	26.667	26.2144
	0.144245	-0.871476	P62277	P62277	ribosomal protein S13	RPS13	341	3	3	3	25.2	25.2	25.2	17.222	0	3.1615	239940000	16	25.0157	19	19	23.9244	25.0518	19	19	25.2839	19
	0.133786	-1.2555	Q5T750	Q5T750	KPRP N-terminal and LCE C-terminal like protein	KPLCE	467	5	5	5	20.4	20.4	20.4	26.238	0	4.3782	1541500000	19	28.5006	19	19	19	27.5478	27.9703	28.0161	19	19
	0.130319	0.715302	P05388;Q8NHW5	P05388;Q8NHW5	ribosomal protein lateral stalk subunit P0; ribosomal protein lateral stalk subunit P0 pseudogene 6	RPLP0;RPLP0P6	169	5	5	5	29.7	29.7	29.7	34.273	0	11.97	188210000	18	24.0252	24.1529	19	19	24.2223	19	24.1638	24.6784	19
	0.112682	0.0737095	P26373	P26373	ribosomal protein L13	RPL13	249	4	4	4	20.4	20.4	20.4	24.261	0	44.327	407650000	26	24.4997	24.9199	24.8285	24.3657	24.9702	24.3733	24.5096	25.3162	24.5191
	0.104835	0.127138	O00571;O15523;Q9NQI0	O00571;O15523	DEAD-box helicase 3 X-linked; DEAD-box helicase 3 Y-linked	DDX3X;DDX3Y	95	17	17	16	34.6	34.6	32.9	73.243	0	54.831	1318000000	77	25.9709	25.1956	24.3947	25.2242	26.0065	24.7373	24.8661	25.1789	24.3464
	0.0900592	0.0700757	P05089	P05089	arginase 1	ARG1	164	11	11	11	52.5	52.5	52.5	34.735	0	259.81	1661900000	86	26.2017	26.0649	26.0188	26.0957	25.6957	26.1858	26.811	25.9302	25.4321
	0.0850863	-0.475116	P12236;P12235	P12236;P12235	solute carrier family 25 member 6; solute carrier family 25 member 4	SLC25A6;SLC25A4	206	9	3	3	35.2	16.4	16.4	32.866	0	2.5897	303970000	20	19	25.4774	25.7161	25.2914	19	24.3686	24.9689	24.8258	24.7829
	0.0730021	0.0669095	P04040	P04040	catalase	CAT	152	12	12	12	35.3	35.3	35.3	59.755	0	43.467	890800000	72	25.0912	24.8579	24.8445	24.2881	24.0896	25.1717	25.4236	24.978	25.2347
	0.0707183	0.206736	O43795	O43795	myosin IB	MYO1B	112	30	30	28	34.1	34.1	31.8	131.98	0	67.699	1850300000	123	24.0822	25.5796	26.3365	25.2278	25.9867	22.0311	25.0344	26.376	26.1001
	0.064601	0.0533374	Q01844	Q01844	EWS RNA binding protein 1	EWSR1	391	6	6	6	12.2	12.2	12.2	68.477	0	53.872	3230900000	50	27.8178	27.5838	27.673	27.3969	28.3945	27.0868	27.5581	28.0468	27.3461
	0.0461095	-0.0308755	P01857;P0DOX5;P01860;P01861	P01857;P0DOX5;P01860	immunoglobulin heavy constant gamma 1 (G1m marker); immunoglobulin heavy constant gamma 3 (G3m marker)	IGHG1;IGHG3	143	8	8	6	24.2	24.2	21.5	36.105	0	6.3331	336150000000	309	34.2936	34.8298	34.67	34.7837	35.0926	34.2919	34.2123	34.9056	34.4859
	0.0385929	0.24956	P62241	P62241	ribosomal protein S8	RPS8	333	4	4	4	22.6	22.6	22.6	24.205	0	132.62	271420000	25	25.4593	24.9499	19	19	25.0005	19	24.7699	24.8503	24.7003
	0.0266469	-0.140267	P63104;P27348;P31946;P61981;P31947;Q04917	P63104	tyrosine 3-monooxygenase/tryptophan 5-monooxygenase activation protein zeta	YWHAZ	364	6	6	4	30.6	30.6	23.3	27.745	0	6.2305	209040000	37	23.5058	23.7561	19	23.5173	23.9379	23.5788	24.3316	19	19
	0.020339	-0.0135523	Q02413	Q02413	desmoglein 1	DSG1	392	34	34	34	41.9	41.9	41.9	113.75	0	323.31	5384200000	211	27.2919	27.0131	26.9355	26.823	26.5443	27.2482	27.565	27.0989	27.283
	0.0066987	-0.00406075	P07355;A6NMY6	P07355;A6NMY6	annexin A2	ANXA2;ANXA2P2	177	14	14	14	46.3	46.3	46.3	38.604	0	260.84	2304800000	103	26.0489	26.1624	26.1707	25.814	25.7074	26.2289	26.6569	26.1621	26.2192
	0.00104505	0.000651677	P11021	P11021		HSPA5	201	22	21	21	40.2	40.2	40.2	72.332	0	233.27	4041000000	143	26.2909	26.8055	26.8116	27.0109	26.9104	26.4328	26.2206	26.6432	26.5941
